# Supplementary material for: Predicting Infectious Diseases: A Bibliometric Review on Africa
Source: Int J Environ Res Public Health. 2022 Feb 8;19(3):1893. doi: 10.3390/ijerph19031893 (PMC8835071; doi:10.3390/ijerph19031893)
Supplement: Supplementary file 1 [file ijerph-19-01893-s001.zip]

Archive with 1 entries (1 files):
- ijerph-1565812-supplementary.txt
