# Supplementary material for: Predicting Infectious Diseases: A Bibliometric Review on Africa
Source: Int J Environ Res Public Health. 2022 Feb 8;19(3):1893. doi: 10.3390/ijerph19031893 (PMC8835071; doi:10.3390/ijerph19031893)
Supplement: Supplementary file 1 [file ijerph-19-01893-s001.zip › ijerph-1565812-supplementary.txt]

FN Clarivate Analytics Web of Science
VR 1.0
PT J
AU Pillay, L
   Amoah, ID
   Deepnarain, N
   Pillay, K
   Awolusi, OO
   Kumari, S
   Bux, F
AF Pillay, Leanne
   Amoah, Isaac Dennis
   Deepnarain, Nashia
   Pillay, Kriveshin
   Awolusi, Oluyemi Olatunji
   Kumari, Sheena
   Bux, Faizal
TI Monitoring changes in COVID-19 infection using wastewater-based
   epidemiology: A South African perspective
SO SCIENCE OF THE TOTAL ENVIRONMENT
LA English
DT Article
DE SARS-CoV-2; COVID-19; Wastewater-based epidemiology; Droplet digital
   PCR; Infection prediction models
ID SURVEILLANCE; SARS-COV-2
AB Monitoring of COVID-19 infections within communities via wastewater-based epidemiology could provide a cost-effective alternative to clinical testing. This approach, however, still requires improvement for its efficient application. In this paper, we present the use of wastewater-based epidemiology in monitoring COVID-19 infection dynamics in the KwaZulu-Natal province of South Africa, focusing on four wastewater treatment plants for 14 weeks. The SARS-CoV-2 viral load in influent wastewater was determined using droplet digital PCR, and the number of people infected was estimated using published models as well as using a modified model to improve efficiency. On average, viral loads ranged between 0 and 2.73 & times; 105 copies/100 ml, 0-1.52 & times; 105 copies/100 ml, 3 & times; 104-7.32 & times; 105 copies/100 ml and 1.55 & times; 104-4.12 & times; 105 copies/100 ml in the four wastewater treatment plants studied. The peak in viral load corresponded to the reported COVID-19 infections within the districts where these catchments are located. In addition, we also observed that easing of lockdown restrictions by authorities corresponded with an increase in viral load in the untreated wastewater. Estimation of infection numbers based on the viral load showed that a higher number of people could potentially be infected, compared to the number of cases reported based on clinical testing. The findings reported in this paper contribute to the field of wastewater-based epidemiology for COVID-19 surveillance, whilst highlighting some of the challenges associated with this approach, especially in developing countries. (c) 2021 Elsevier B.V. All rights reserved.
   <comment>Superscript/Subscript Available</comment
C1 [Pillay, Leanne; Amoah, Isaac Dennis; Deepnarain, Nashia; Pillay, Kriveshin; Awolusi, Oluyemi Olatunji; Kumari, Sheena; Bux, Faizal] Durban Univ Technol, Inst Water & Wastewater Technol, POB 1334, ZA-4000 Durban, South Africa.
RP Bux, F (corresponding author), Durban Univ Technol, Inst Water & Wastewater Technol, POB 1334, ZA-4000 Durban, South Africa.
EM faizalb@dut.ac.za
RI Amoah, Isaac/AAV-7101-2020
OI Amoah, Isaac/0000-0002-0131-3442
FU Umgeni Water; Durban University of Technology; eThekwini Municipality
FX We are grateful for the financial support received from Umgeni Water and
   the Durban University of Technology. The support of the eThekwini
   Municipality and operators of the wastewater treatment plant is
   acknowledged. We also acknowledge the support of Prof. Saloshni Naidoo
   from the University of KwaZuluNatal.
CR Ahmed W, 2020, SCI TOTAL ENVIRON, V728, DOI 10.1016/j.scitotenv.2020.138764
   Al-Tawfiq JA, 2020, TRAVEL MED INFECT DI, V35, DOI 10.1016/j.tmaid.2020.101608
   Barra GB, 2020, GENES-BASEL, V11, DOI 10.3390/genes11101183
   Bisserbe, 2020, WALL STREET J
   Boullion T.L, 1995, STAT METHODS
   BURKITT DP, 1972, LANCET, V1, P1408
   Bux F., 2020, DETECTION SARS COV 2, DOI [10.21203/rs.3.rs-89199/v1, DOI 10.21203/RS.3.RS-89199/V1]
   Campioli CC, 2020, J CLIN VIROL, V130, DOI 10.1016/j.jcv.2020.104577
   Choi PM, 2018, TRAC-TREND ANAL CHEM, V105, P453, DOI 10.1016/j.trac.2018.06.004
   Cid A., 2020, HIGHLY PREDICTIVE RE, DOI [10.1101/2020.07.02.20144865, DOI 10.1101/2020.07.02.20144865]
   Daglioglu N, 2020, ENVIRON SCI POLLUT R, V27, P31884, DOI 10.1007/s11356-020-09056-w
   Daughton CG, 2020, SCI TOTAL ENVIRON, V736, DOI 10.1016/j.scitotenv.2020.139631
   Dong LH, 2020, TALANTA, V207, DOI 10.1016/j.talanta.2019.120293
   Dzobo M, 2020, PAN AFR MED J, V35, DOI 10.11604/pamj.2020.35.2.23059
   Falzone L, 2020, INT J MOL MED, V46, P957, DOI 10.3892/ijmm.2020.4673
   Gaddis E., 2020, CORRELATION SARS COV, DOI [DOI 10.21203/RS.3.RS-40452/V1, 10.21203/rs.3.rs-40452/v1]
   Giri B, 2021, ANAL BIOANAL CHEM, V413, P35, DOI 10.1007/s00216-020-02889-x
   Gonzalez R, 2020, WATER RES, V186, DOI 10.1016/j.watres.2020.116296
   Han MS, 2020, CLIN INFECT DIS, V71, P2236, DOI 10.1093/cid/ciaa447
   Hart OE, 2020, SCI TOTAL ENVIRON, V730, DOI 10.1016/j.scitotenv.2020.138875
   Hellmer M, 2014, APPL ENVIRON MICROB, V80, P6771, DOI 10.1128/AEM.01981-14
   Hill K, 2021, WATER QUAL RES J, V56, P57, DOI 10.2166/wqrj.2020.100
   Hovi T, 2012, EPIDEMIOL INFECT, V140, P1, DOI 10.1017/S095026881000316X
   Kitajima M, 2020, SCI TOTAL ENVIRON, V739, DOI 10.1016/j.scitotenv.2020.139076
   Tetteh EK, 2020, WATER-SUI, V12, DOI 10.3390/w12102680
   La Rosa G, 2020, SCI TOTAL ENVIRON, V736, DOI 10.1016/j.scitotenv.2020.139652
   Lemann J, 1996, KIDNEY INT, V49, P200, DOI 10.1038/ki.1996.27
   Lescure FX, 2020, LANCET INFECT DIS, V20, P697, DOI 10.1016/S1473-3099(20)30200-0
   Li W, 2020, CLIN MICROBIOL INFEC, V26, DOI 10.1016/j.cmi.2020.07.008
   Liu M.Q., 2020, POTENTIAL TRNSMISSIO
   Lodder W, 2020, LANCET GASTROENTEROL, V5, P533, DOI 10.1016/S2468-1253(20)30087-X
   Long QX, 2020, NAT MED, V26, P1200, DOI 10.1038/s41591-020-0965-6
   Lu R., 2020, SARS COV 2 DETECTION, DOI [10.1101/2020.03.24.20042689, DOI 10.1101/2020.03.24.20042689]
   Mao Kang, 2020, Current Opinion in Environmental Science & Health, V17, P1, DOI 10.1016/j.coesh.2020.04.006
   Medema G, 2020, ENVIRON SCI TECH LET, V7, P511, DOI 10.1021/acs.estlett.0c00357
   Michael-Kordatou I, 2020, J ENVIRON CHEM ENG, V8, DOI 10.1016/j.jece.2020.104306
   Ndiaye AK, 2014, PAN AFR MED J, V19, DOI 10.11604/pamj.2014.19.243.3538
   Peng L, 2020, J MED VIROL, V92, P1676, DOI 10.1002/jmv.25936
   Polo D, 2020, WATER RES, V186, DOI 10.1016/j.watres.2020.116404
   Randazzo W, 2020, WATER RES, V181, DOI 10.1016/j.watres.2020.115942
   Rose C, 2015, CRIT REV ENV SCI TEC, V45, P1827, DOI 10.1080/10643389.2014.1000761
   Sherchan SP, 2020, SCI TOTAL ENVIRON, V743, DOI 10.1016/j.scitotenv.2020.140621
   Shirato K, 2020, JPN J INFECT DIS, V73, P304, DOI 10.7883/yoken.JJID.2020.061
   Sims N, 2020, ENVIRON INT, V139, DOI 10.1016/j.envint.2020.105689
   Le TQM, 2020, EMERG INFECT DIS, V26, P1624, DOI 10.3201/eid2607.200591
   Venugopal Anila, 2020, Current Opinion in Environmental Science & Health, V17, P8, DOI 10.1016/j.coesh.2020.05.003
   Wolfel R, 2020, NATURE, V581, P465, DOI [10.1038/s41586-020-2984-3, 10.1038/s41586-020-2196-x, 10.1159/000505601]
   Wu FuQing, 2020, mSystems, V5, DOI 10.1128/mSystems.00614-20
   Wurtzer S., 2020, TIME COURSE QUANTITI, P10, DOI [10.1101/2020.04.12, DOI 10.1101/2020.04.12.20062679, 10.1101/2020.04.12.20062679.]
   Xiao F, 2020, GASTROENTEROLOGY, V158, P1831, DOI 10.1053/j.gastro.2020.02.055
   Xu CLH, 2020, PEDIATR INFECT DIS J, V39, pE249, DOI [10.1097/1NE0000000000002814, 10.1097/INF.0000000000002814]
   Zhang N, 2021, SCI CHINA LIFE SCI, V64, P486, DOI 10.1007/s11427-020-1783-9
NR 52
TC 1
Z9 1
U1 1
U2 1
PU ELSEVIER
PI AMSTERDAM
PA RADARWEG 29, 1043 NX AMSTERDAM, NETHERLANDS
SN 0048-9697
EI 1879-1026
J9 SCI TOTAL ENVIRON
JI Sci. Total Environ.
PD SEP 10
PY 2021
VL 786
AR 147273
DI 10.1016/j.scitotenv.2021.147273
PG 9
WC Environmental Sciences
SC Environmental Sciences & Ecology
GA UD3FI
UT WOS:000687095700010
PM 33965818
OA Green Published
DA 2021-09-17
ER

PT J
AU Zhang, FF
   Karamagi, H
   Nsenga, N
   Nanyunja, M
   Karinja, M
   Amanfo, S
   Chase-Topping, M
   Calder-Gerver, G
   McGibbon, M
   Huber, A
   Wagner-Gamble, T
   Guo, CG
   Haynes, S
   Morrison, A
   Ferguson, M
   Awandare, GA
   Mutapi, F
   Yoti, Z
   Cabore, J
   Moeti, MR
   Woolhouse, MEJ
AF Zhang, Feifei
   Karamagi, Humphrey
   Nsenga, Ngoy
   Nanyunja, Miriam
   Karinja, Miriam
   Amanfo, Seth
   Chase-Topping, Margo
   Calder-Gerver, Giles
   McGibbon, Miles
   Huber, Alexandra
   Wagner-Gamble, Tara
   Guo, Chuan-Guo
   Haynes, Samuel
   Morrison, Alistair
   Ferguson, Miranda
   Awandare, Gordon A.
   Mutapi, Francisca
   Yoti, Zabulon
   Cabore, Joseph
   Moeti, Matshidiso R.
   Woolhouse, Mark E. J.
TI Predictors of COVID-19 epidemics in countries of the World Health
   Organization African Region
SO NATURE MEDICINE
LA English
DT Article; Early Access
ID MORTALITY
AB Countries of the World Health Organization (WHO) African Region have experienced a wide range of coronavirus disease 2019 (COVID-19) epidemics. This study aimed to identify predictors of the timing of the first COVID-19 case and the per capita mortality in WHO African Region countries during the first and second pandemic waves and to test for associations with the preparedness of health systems and government pandemic responses. Using a region-wide, country-based observational study, we found that the first case was detected earlier in countries with more urban populations, higher international connectivity and greater COVID-19 test capacity but later in island nations. Predictors of a high first wave per capita mortality rate included a more urban population, higher pre-pandemic international connectivity and a higher prevalence of HIV. Countries rated as better prepared and having more resilient health systems were worst affected by the disease, the imposition of restrictions or both, making any benefit of more stringent countermeasures difficult to detect. Predictors for the second wave were similar to the first. Second wave per capita mortality could be predicted from that of the first wave. The COVID-19 pandemic highlights unanticipated vulnerabilities to infectious disease in Africa that should be taken into account in future pandemic preparedness planning.
   A new study from the WHO African Region identifies features of countries that predict timing of the first case and the per capita mortality rate for the first and second waves of the COVID-19 epidemics.
C1 [Zhang, Feifei; Calder-Gerver, Giles; McGibbon, Miles; Huber, Alexandra; Wagner-Gamble, Tara; Morrison, Alistair; Ferguson, Miranda; Woolhouse, Mark E. J.] Univ Edinburgh, Usher Inst, Edinburgh, Midlothian, Scotland.
   [Karamagi, Humphrey; Nsenga, Ngoy; Nanyunja, Miriam; Yoti, Zabulon; Cabore, Joseph; Moeti, Matshidiso R.] WHO Reg Off Africa, Brazzaville, Rep Congo.
   [Karinja, Miriam] Univ Nairobi, Inst Trop & Infect Dis, Nairobi, Kenya.
   [Chase-Topping, Margo; Haynes, Samuel; Mutapi, Francisca] Univ Edinburgh, Sch Biol Sci, Edinburgh, Midlothian, Scotland.
   [Chase-Topping, Margo] Univ Edinburgh, Roslin Inst, Edinburgh, Midlothian, Scotland.
   [Chase-Topping, Margo] Univ Edinburgh, Royal Dick Sch Vet Studies, Edinburgh, Midlothian, Scotland.
   [Guo, Chuan-Guo] Univ Hong Kong, Li Ka Shing Fac Med, Dept Med, Hong Kong, Peoples R China.
   [Awandare, Gordon A.] Univ Ghana, West African Ctr Cell Biol Infect Pathogens, Accra, Ghana.
RP Zhang, FF (corresponding author), Univ Edinburgh, Usher Inst, Edinburgh, Midlothian, Scotland.
EM feifei.zhang@ed.ac.uk
OI Zhang, Feifei/0000-0002-3718-243X; Awandare, Gordon/0000-0002-8793-3641
FU Darwin Trust of Edinburgh; National Institute for Health Research (NIHR)
   Global Health Research ProgrammeNational Institute for Health Research
   (NIHR) [16/136/33]
FX Funding support is acknowledged from the Darwin Trust of Edinburgh,
   received by F.Z., and the National Institute for Health Research (NIHR)
   Global Health Research Programme (16/136/33) using UK aid from the UK
   Government, received by M.E.J.W., F.M. and G.A.A. The views expressed in
   this publication are those of the authors and are not necessarily those
   of the NIHR or the Department of Health and Social Care. The TIBA
   Pandemic Response Unit is part of the Tackling Infections to Benefit
   Africa partnership. We are grateful to H. Brown from the Roslin
   Institute, Edinburgh for statistical advice.
CR [Anonymous], 2012, Wkly Epidemiol Rec, V87, P461
   Arsalan M, 2020, INT J ENV RES PUB HE, V17, DOI 10.3390/ijerph17155592
   Asfahan S, 2020, MONALDI ARCH CHEST D, V90, P451, DOI 10.4081/monaldi.2020.1388
   Azarpazhooh MR, 2020, J STROKE CEREBROVASC, V29, DOI 10.1016/j.jstrokecerebrovasdis.2020.105089
   Boulle A., 2020, CLIN INFECT DIS, DOI [10.1093/cid/ciaa1198, DOI 10.1093/CID/CIAA1198]
   Brauer M, 2020, ENVIRON HEALTH PERSP, V128, DOI 10.1289/EHP7200
   Chaudhry R, 2020, ECLINICALMEDICINE, V25, DOI 10.1016/j.eclinm.2020.100464
   Chinazzi M, 2020, SCIENCE, V368, P395, DOI 10.1126/science.aba9757
   Emiliano PC, 2014, COMPUT STAT DATA AN, V69, P141, DOI 10.1016/j.csda.2013.07.032
   Fountoulakis KN, 2020, J PUBLIC HEALTH-UK, V42, P681, DOI 10.1093/pubmed/fdaa119
   Haider N, 2020, EPIDEMIOL INFECT, V148, DOI 10.1017/S0950268820002046
   Hale T., 2020, OXFORD COVID 19 GOVT
   Hashim MJ, 2020, J EPIDEMIOL GLOB HEA, V10, P204, DOI 10.2991/jegh.k.200721.001
   Hazelton M. L., 2014, WILEY STATSREF STAT, DOI [10.1002/9781118445112.stat06538, DOI 10.1002/9781118445112.STAT06538]
   Hradsky O, 2021, EUR J PUBLIC HEALTH, V31, P12, DOI 10.1093/eurpub/ckaa226
   Hsiang S, 2020, NATURE, V584, P262, DOI 10.1038/s41586-020-2404-8
   Institute for Health Metrics and Evaluation, 2021, EST TOT MORT DUE COV
   Ji YP, 2020, LANCET GLOB HEALTH, V8, pE480, DOI 10.1016/S2214-109X(20)30068-1
   Kandel N, 2020, LANCET, V395, P1047, DOI 10.1016/S0140-6736(20)30553-5
   Khan JR, 2020, FRONT PUBLIC HEALTH, V8, DOI 10.3389/fpubh.2020.00347
   Kirigia JM, 2009, BMC INT HEALTH HUM R, V9, DOI 10.1186/1472-698X-9-6
   Lawal Y, 2021, INT J INFECT DIS, V102, P118, DOI 10.1016/j.ijid.2020.10.038
   Leffler CT, 2020, AM J TROP MED HYG, V103, P2400, DOI 10.4269/ajtmh.20-1015
   Li MY, 2021, SCI TOTAL ENVIRON, V764, DOI 10.1016/j.scitotenv.2020.142810
   Lu L, 2021, BMJ GLOB HEALTH, V6, DOI 10.1136/bmjgh-2020-004408
   Mena G, 2021, SCIENCE, V372, P934, DOI 10.1126/science.abg5298
   Moore M., 2016, IDENTIFYING FUTURE D
   Ngoi JM, 2021, EXP BIOL MED, V246, P960, DOI 10.1177/1535370220975351
   Norwegian Institute of Public Health, 2020, URB PREP OUTBR HIGH
   Nouvellet P, 2021, NAT COMMUN, V12, DOI 10.1038/s41467-021-21358-2
   Okeahalam C, 2020, BMJ OPEN, V10, DOI 10.1136/bmjopen-2020-042750
   Pana TA, 2021, BMJ OPEN, V11, DOI 10.1136/bmjopen-2020-042034
   Peckham H, 2020, NAT COMMUN, V11, DOI 10.1038/s41467-020-19741-6
   Rahman M, 2020, ENVIRON DEV SUSTAIN, DOI [10.1007/s10668-020-01028-x, DOI 10.1007/s10668-020-01028-x]
   Rice BL, 2021, NAT MED, V27, P447, DOI 10.1038/s41591-021-01234-8
   Salyer SJ, 2021, LANCET, V397, P1265, DOI 10.1016/S0140-6736(21)00632-2
   Sanyaolu Adekunle, 2020, SN Compr Clin Med, P1, DOI 10.1007/s42399-020-00363-4
   Ssentongo P, 2021, SCI REP-UK, V11, DOI 10.1038/s41598-021-85359-3
   Takahashi T, 2020, NATURE, V588, DOI 10.1038/s41586-020-2700-3
   Tamuzi JL, 2020, BMC INFECT DIS, V20, DOI 10.1186/s12879-020-05450-4
   Tian WJ, 2020, J MED VIROL, V92, P1875, DOI 10.1002/jmv.26050
   TIBA Pandemic Response Unit, 2020, COVID 19 TEST REP WH
   TIBA Pandemic Response Unit, 2020, COVID 19 MIT POL GOV
   Tzampoglou P, 2020, INT J ENV RES PUB HE, V17, DOI 10.3390/ijerph17217730
   Vadlamannati KC, 2021, SCAND J PUBLIC HEALT, V49, P104, DOI 10.1177/1403494820982106
   Walker PGT, 2020, SCIENCE, V369, P413, DOI 10.1126/science.abc0035
   WHO, WHO COR DIS COVID 19
   Woolhouse M, 2011, PHILOS T R SOC B, V366, P2045, DOI 10.1098/rstb.2010.0387
   World Health Organization, 2020, INT GUID CERT CLASS
   World Health Organization, 2020, WHO COVID 19 CAS DEF
   World Health Organization, 2020, GLOB HLTH OBS DAT RE
   Zheng ZH, 2020, J INFECTION, V81, pE16, DOI 10.1016/j.jinf.2020.04.021
   Zhu N, 2020, NEW ENGL J MED, V382, P727, DOI 10.1056/NEJMoa2001017
NR 53
TC 0
Z9 0
U1 0
U2 0
PU NATURE PORTFOLIO
PI BERLIN
PA HEIDELBERGER PLATZ 3, BERLIN, 14197, GERMANY
SN 1078-8956
EI 1546-170X
J9 NAT MED
JI Nat. Med.
DI 10.1038/s41591-021-01491-7
EA SEP 2021
PG 21
WC Biochemistry & Molecular Biology; Cell Biology; Medicine, Research &
   Experimental
SC Biochemistry & Molecular Biology; Cell Biology; Research & Experimental
   Medicine
GA UK9UI
UT WOS:000692308000002
PM 34480125
OA hybrid
DA 2021-09-17
ER

PT J
AU Hassaan, MA
   Abdelwahab, RG
   Elbarky, TA
   Ghazy, RM
AF Hassaan, Mahmoud A.
   Abdelwahab, Rofida G.
   Elbarky, Toka A.
   Ghazy, Ramy Mohamed
TI GIS-Based Analysis Framework to Identify the Determinants of COVID-19
   Incidence and Fatality in Africa
SO JOURNAL OF PRIMARY CARE AND COMMUNITY HEALTH
LA English
DT Article
DE COVID-19 incidence; Africa; GIS; COVID-19 case fatality; geographically
   weighted regression
ID GEOGRAPHICALLY WEIGHTED REGRESSION; MORTALITY
AB Corona virus diseases 2019 (COVID-19) pandemic is an extraordinary threat with significant implications in all aspects of human life; therefore, it represents the most immediate challenge for the countries all over the world. This study, hence, is intended to identify the best GIS-based model that can explore, quantify, and model the determinants of COVID-19 incidence and fatality. For this purpose, geospatial models were developed to estimate COVID-19 incidence and fatality rates in Africa, up to 16th of August 2020 at the national level. The models involved Ordinary Least Squares (OLS) and Geographically Weighted Regression (GWR) analysis using ArcGIS. Spatial autocorrelation analysis recorded a positive spatial autocorrelation in COVID-19 incidence (Moran index 0.16, P = 0.1) and fatality (Moran index 0.26, P = 0.01) rates within different African countries. GWR model had higher R-2 than OLS for prediction of incidence and mortality (58% vs 45% and 55% vs 53%). The main predictors of COVID-19 incidence rate were overcrowding, health expenditure, HIV infections, air pollution, and BCG vaccination (mean beta=3.10, 1.66, 0.01, 3.79, and -66.60 respectively, P < 0.05). The main determinants of COVID-19 fatality were prevalence of bronchial asthma, tobacco use, poverty, aging, and cardiovascular diseases fatality (mean beta=0.00162, 0.00004, -0.00025, -0.00144, and -0.00027 respectively, P < 0.05). Application of the suggested model can assist in guiding intervention strategies, particularly at the local and community level whenever the data on COVID-19 cases and predictors variables are available.
C1 [Hassaan, Mahmoud A.; Abdelwahab, Rofida G.; Elbarky, Toka A.] Alexandria Univ, Inst Grad Studies & Res, Alexandria, Egypt.
   [Ghazy, Ramy Mohamed] Alexandria Univ, High Inst Publ Hlth, Alexandria, Egypt.
RP Ghazy, RM (corresponding author), Alexandria Univ, High Inst Publ Hlth, Trop Hlth Dept, 165 El Horreya Ave, Alexandria 21561, Egypt.
EM ramy_ghazy@alexu.edu.eg
CR American Association of Blood Banks, AABB S COR RES
   Asem N, 2021, HELIYON, V7, DOI 10.1016/j.heliyon.2021.e07504
   Baron YM., 2020, INCIDENCE CASE FATAL, DOI [10.1101/2020.10.04.20206383, DOI 10.1101/2020.10.04.20206383]
   Bauer CMT, 2013, CHEST, V143, P196, DOI 10.1378/chest.12-0930
   Bhaskaran K, 2021, LANCET HIV, V8, pe24, DOI 10.1016/S2352-3018(20)30305-2
   Bi QF, 2020, LANCET INFECT DIS, V20, P911, DOI 10.1016/S1473-3099(20)30287-5
   Bourdrel T, 2021, EUR RESPIR REV, V30, DOI 10.1183/16000617.0242-2020
   Brunsdon C, 1996, GEOGR ANAL, V28, P281, DOI 10.1111/j.1538-4632.1996.tb00936.x
   Cahill M, 2007, SOC SCI COMPUT REV, V25, P174, DOI 10.1177/0894439307298925
   Chinazzi M, 2020, SCIENCE, V368, P395, DOI 10.1126/science.aba9757
   Dzobo M, 2020, PAN AFR MED J, V35, DOI 10.11604/pamj.2020.35.2.23059
   Finch WH, 2020, FRONT SOCIOL, V5, DOI 10.3389/fsoc.2020.00047
   Fischer MM., 2010, HDB APPL SPATIAL ANA
   Fu W, 2021, SCI REP-UK, V11, DOI 10.1038/s41598-021-87731-9
   Garcia-Basteiro AL, 2020, LANCET RESP MED, V8, P440, DOI 10.1016/S2213-2600(20)30162-4
   Goldstein JR, 2020, P NATL ACAD SCI USA, V117, P22035, DOI 10.1073/pnas.2006392117
   Hawkins RB, 2020, PUBLIC HEALTH, V189, P129, DOI 10.1016/j.puhe.2020.09.016
   He X, 2020, NAT MED, V26, DOI 10.1038/s41591-020-0869-5
   Huang Y., 2002, J GEOG SYST, V4, P233, DOI DOI 10.1007/S101090200081
   Iqbal MM, 2020, SCI TOTAL ENVIRON, V739, DOI 10.1016/j.scitotenv.2020.140101
   Kang SJ, 2020, INFECT CHEMOTHER, V52, P154, DOI 10.3947/ic.2020.52.2.154
   Kraemer MUG, 2020, SCIENCE, V368, P493, DOI 10.1126/science.abb4218
   Li H, 2020, INT J INFECT DIS, V97, P278, DOI 10.1016/j.ijid.2020.05.076
   Mennis J, 2006, CARTOGR J, V43, P171, DOI 10.1179/000870406X114658
   Omori R, 2020, SCI REP-UK, V10, DOI 10.1038/s41598-020-73777-8
   Pani SK, 2020, SCI TOTAL ENVIRON, V740, DOI 10.1016/j.scitotenv.2020.140112
   Pung R, 2020, LANCET, V395, P1039, DOI 10.1016/S0140-6736(20)30528-6
   Rader B, 2020, NAT MED, V26, DOI 10.1038/s41591-020-1104-0
   Rao C., 2004, SO AFRICAN J DEMOGRA, V9, P81
   Rothe C, 2020, NEW ENGL J MED, V382, P970, DOI 10.1056/NEJMc2001468
   Sanyaolu Adekunle, 2020, SN Compr Clin Med, P1, DOI 10.1007/s42399-020-00363-4
   The World Bank Group, INDICATORS
   Tian HY, 2020, SCIENCE, V368, P638, DOI 10.1126/science.abb6105
   Umnuaypornlert A, 2021, TOB INDUC DIS, V19, DOI 10.18332/tid/132411
   WHO, COVID 19 WEEKL EP UP, V2020, P23
   World Health Organization, COR DIS COVID 19 PAN
   World Health Organization, GLOB HLTH OBS
   WorldoMeter, COR UPD
   Yanez ND, 2020, BMC PUBLIC HEALTH, V20, DOI 10.1186/s12889-020-09826-8
   Yao Y, 2020, SCI TOTAL ENVIRON, V741, DOI 10.1016/j.scitotenv.2020.140396
   Zhang Y, 2020, CHINA CDC WEEKLY, V2, P123
   Zhao S, 2020, J TRAVEL MED, V27, DOI 10.1093/jtm/taaa022
NR 42
TC 0
Z9 0
U1 0
U2 0
PU SAGE PUBLICATIONS INC
PI THOUSAND OAKS
PA 2455 TELLER RD, THOUSAND OAKS, CA 91320 USA
SN 2150-1319
EI 2150-1327
J9 J PRIM CARE COMMUNIT
JI J. Prim. Care Community Health
PD AUG
PY 2021
VL 12
DI 10.1177/21501327211041208
PG 12
WC Primary Health Care
SC General & Internal Medicine
GA UM8YH
UT WOS:000693610800001
PM 34435530
DA 2021-09-17
ER

PT J
AU Caceres, JLH
   Wright, G
   Kumma, BD
   Verbeke, F
   Nechipurenko, Y
AF Caceres, Jose Luis Hernandez
   Wright, Graham
   Kumma, Berhanu Dibaba
   Verbeke, Frank
   Nechipurenko, Yury
TI COVID-19 epidemic in The World Health Organization African Region
   (WHOAR): Situation and forecast
SO JOURNAL OF HEALTH CARE FOR THE POOR AND UNDERSERVED
LA English
DT Article
DE COVID-19 pandemic; statistical models; forecasting; Africa; basic
   reproduction number
AB To describe the dynamics and forecast the main parameters of the COVID-19 pandemic, the time series of daily cases in the World Health Organization African Region (WHOAR) from February 26th to December 29th, 2020 was analyzed. Estimates for expected values of parameters characterizing an epidemic (size of the epidemic, turning point, maximum value of daily cases, and basic reproductive number) were provided for both the first and the second wave, and for the entire ongoing pandemic in WHOAR. To this aim, the classical SIR (Susceptible-Infected-Removed) model and its approximations were applied to each identified wave. Our results suggest that the turning point of the COVID-19 first wave took place around July 20th, 2020. The first wave was expected to disappear by mid-December 2020, with a total of 1,200,000 expected cases. The second wave apparently started around August 19th, with an expected turning point by January 12th, 2021. The second wave is expected to end by August 9th, 2021, with 1,800,000 cumulative cases, and mounting up to 3,000,000 total cases between February 2020 and August 2021. Estimated basic reproduction numbers (R-0) were 1.27 (first wave) and 1.15 (second wave); the expected total number of deaths is around 66,000 victims.
C1 [Caceres, Jose Luis Hernandez] Cuban Ctr Neurosci, Havana, Cuba.
   [Wright, Graham] Rhodes Univ, Dept Informat Syst, Grahamstown, South Africa.
   [Verbeke, Frank] ICT4Development, Boutersem, Belgium.
   [Nechipurenko, Yury] Russian Acad Sci, Engelhardt Inst Mol Biol, Moscow, Russia.
RP Wright, G (corresponding author), Rhodes Univ, Dept Informat Syst, Grahamstown, South Africa.
EM prof.graham.wright@gmail.com
FU Cuban Science Foundation (FONCI) [01201363818]
FX The authors are grateful to our critical readers Dr. Martin Were and Dr.
   Helen Betts together with the Journal's reviewers for their helpful
   comments and suggestions. We acknowledge support from the Cuban Science
   Foundation (FONCI) under the project for Covid-19 Research and Program
   of fundamental research for Russian state academies for 2013-2020 years,
   no.01201363818.
CR Achoki T, 2020, COVID 19 PANDEMIC AF, DOI [10.1101/2020.04.09.20059154, DOI 10.1101/2020.04.09.20059154]
   Andrews JR, 2011, LANCET, V377, P1248, DOI 10.1016/S0140-6736(11)60273-0
   Eubank S, 2020, B MATH BIOL, V82, DOI 10.1007/s11538-020-00726-x
   FINE PEM, 1993, EPIDEMIOL REV, V15, P265, DOI 10.1093/oxfordjournals.epirev.a036121
   Fox GJ, 2020, MED J AUSTRALIA, V212, P468, DOI 10.5694/mja2.50606
   Gomes M Gabriela M, 2020, medRxiv, DOI 10.1101/2020.04.27.20081893
   Hernandez Caceres JL, 2011, ELECT J BIOMED, V1, P87
   Caceres JLH, 2010, STUD HEALTH TECHNOL, V160, P447, DOI 10.3233/978-1-60750-588-4-447
   Hsieh YH, 2017, PEERJ, V5, DOI 10.7717/peerj.3015
   Hsieh YH, 2015, PEERJ, V3, DOI 10.7717/peerj.1505
   Kermack WO, 1927, P R SOC LOND A-CONTA, V115, P700, DOI 10.1098/rspa.1927.0118
   Kwok KO, 2020, J INFECTION, V80, pE32, DOI 10.1016/j.jinf.2020.03.027
   Levenberg K., 1944, Quarterly of Applied Mathematics, V2, P164
   Matveeva OV., 2020, BIOPHYSICS OXF, V65, P703, DOI [10.1134/S0006350920040119, DOI 10.1134/S0006350920040119]
   Ng TW, 2003, BMC INFECT DIS, V3, DOI 10.1186/1471-2334-3-19
   Nishiura H, 2020, INT J INFECT DIS, V93, P284, DOI 10.1016/j.ijid.2020.02.060
   Pearson CAB, 2020, EUROSURVEILLANCE, V25, P19, DOI 10.2807/1560-7917.ES.2020.25.18.2000543
   Roosa K, 2020, INFECT DIS MODEL, V5, P256, DOI 10.1016/j.idm.2020.02.002
   Wells CR, 2020, LANCET INFECT DIS, V20, P1368, DOI 10.1016/S1473-3099(20)30374-1
   World Health Organization, 2020, NAM COR DIS COVID 19
   Zaichuk T A, 2020, Mol Biol (Mosk), V54, P922, DOI 10.31857/S0026898420060154
   Zhao ZB, 2020, SCI TOTAL ENVIRON, V729, DOI 10.1016/j.scitotenv.2020.138959
NR 22
TC 0
Z9 0
U1 0
U2 0
PU JOHNS HOPKINS UNIV PRESS
PI BALTIMORE
PA JOURNALS PUBLISHING DIVISION, 2715 NORTH CHARLES ST, BALTIMORE, MD
   21218-4363 USA
SN 1049-2089
EI 1548-6869
J9 J HEALTH CARE POOR U
JI J. Health Care Poor Underserved
PD AUG
PY 2021
VL 32
IS 3
BP 1320
EP 1338
PG 19
WC Health Policy & Services; Public, Environmental & Occupational Health
SC Health Care Sciences & Services; Public, Environmental & Occupational
   Health
GA UC2DA
UT WOS:000686341700026
PM 34421034
DA 2021-09-17
ER

PT J
AU Frank, TD
AF Frank, T. D.
TI COVID-19 outbreaks follow narrow paths: A computational phase portrait
   approach based on nonlinear physics and synergetics
SO INTERNATIONAL JOURNAL OF MODERN PHYSICS C
LA English
DT Article
DE COVID-19; phase portraits; order parameters; amplitude equations;
   synergetics
ID CORONAVIRUS EPIDEMIC; MODEL; DYNAMICS; SPREAD; CHINA; INTERVENTIONS;
   CONTAINMENT; DISORDERS; DISEASE; WUHAN
AB From the perspective of mathematical epidemiology, COVID-19 epidemics emerge due to instabilities in epidemiological systems. It is shown that the COVID-19 outbreaks follow highly specified paths in epidemiological state spaces. These paths are described by phase portraits that can be readily computed from epidemiological models defined in terms of nonlinear dynamical systems. The paths are predicted by order parameters and amplitude equations that are well known in nonlinear physics and synergetics to exist at instability points. The approach is illustrated for SIR, SEIR and SEIAR models and epidemic outbreaks in China, Italy and West Africa. Identifying such COVID-19 order parameters may help in forecasting COVID-19 epidemics and predicting the impacts of intervention measures.
C1 [Frank, T. D.] Univ Connecticut, Psychol Sci, 406 Babbidge Rd, Storrs, CT 06269 USA.
   [Frank, T. D.] Univ Connecticut, Phys Dept, 196 Auditorium Rd, Storrs, CT 06269 USA.
RP Frank, TD (corresponding author), Univ Connecticut, Psychol Sci, 406 Babbidge Rd, Storrs, CT 06269 USA.; Frank, TD (corresponding author), Univ Connecticut, Phys Dept, 196 Auditorium Rd, Storrs, CT 06269 USA.
EM till.frank@uconn.edu
CR [Anonymous], 2020, COMMUN NONLINEAR SCI, DOI [DOI 10.1016/j.cnsns.2020.105303, 10.1016/j.cnsns.2020.105303]
   Arino J, 2006, J R SOC INTERFACE, V3, P453, DOI 10.1098/rsif.2006.0112
   Arino J, 2020, INFECT DIS MODEL, V5, P309, DOI 10.1016/j.idm.2020.04.002
   AVISSAR S, 1992, BIOL PSYCHIAT, V31, P435, DOI 10.1016/0006-3223(92)90257-Z
   Barlow N.S., 2020, PHYSICA D, V408, DOI [10.1016/j.physd.2020.132540, DOI 10.1016/j.physd.2020.132540]
   Barmparis G.D., 2020, CHAOS SOLITON FRACT, V135, DOI DOI 10.1016/j.chaos.2020.109842
   Bottcher L, 2015, SCI REP-UK, V5, DOI 10.1038/srep16571
   Ciompi L, 2015, SCHIZOPHRENIA BULL, V41, P318, DOI 10.1093/schbul/sbu158
   Crokidakis N, 2020, INT J MOD PHYS C, V31, DOI 10.1142/S0129183120501351
   Crokidakis N, 2020, CHAOS SOLITON FRACT, V136, DOI 10.1016/j.chaos.2020.109930
   Das A, 2021, CHAOS SOLITON FRACT, V144, DOI 10.1016/j.chaos.2020.110595
   Diekmann O., 2000, MATH EPIDEMIOLOGY IN
   Ding YM, 2020, INFECT DIS MODEL, V5, P495, DOI 10.1016/j.idm.2020.06.007
   Fanelli D, 2020, CHAOS SOLITON FRACT, V134, DOI 10.1016/j.chaos.2020.109761
   Foley C, 2009, J MATH BIOL, V58, P285, DOI 10.1007/s00285-008-0165-3
   Frank T., 2019, DETERMINISM SELF ORG
   Frank TD, 2020, J BIOL SYST, V28, P589, DOI 10.1142/S0218339020500163
   Frank TD, 2020, CHAOS SOLITON FRACT, V140, DOI 10.1016/j.chaos.2020.110194
   Frank TD, 2014, INT J BIFURCAT CHAOS, V24, DOI 10.1142/S0218127414501569
   Frank TD, 2013, COMMUN NONLINEAR SCI, V18, P2107, DOI 10.1016/j.cnsns.2012.12.037
   Frank T.D., 2014, SYSTEMS THEORY PERSP
   Garba SM, 2020, MATH BIOSCI, V328, DOI 10.1016/j.mbs.2020.108441
   Gatto M, 2020, P NATL ACAD SCI USA, V117, P10484, DOI 10.1073/pnas.2004978117
   Glass L., 1988, CLOCKS CHAOS
   Haken H., 1977, SYNERGETICS INTRO
   Hethcote HW, 2000, SIAM REV, V42, P599, DOI 10.1137/S0036144500371907
   Hoque ME, 2020, INT J MOD PHYS C, V31, DOI 10.1142/S0129183120501405
   Ifguis O, 2020, J ENVIRON PUBLIC HEA, V2020, DOI 10.1155/2020/9769267
   Jenkins A, 2013, PHYS REP, V525, P167, DOI 10.1016/j.physrep.2012.10.007
   Jia WP, 2020, FRONT MED-LAUSANNE, V7, DOI 10.3389/fmed.2020.00169
   Kermack WO, 1927, P R SOC LOND A-CONTA, V115, P700, DOI 10.1098/rspa.1927.0118
   Koutsoukos E, 2018, BEHAV NEUROL, V2018, DOI 10.1155/2018/4031207
   Koutsoukos E, 2014, INT J BIPOLAR DISORD, V2, DOI 10.1186/s40345-014-0009-6
   Kwok KO, 2020, J HOSP INFECT, V106, P214, DOI 10.1016/j.jhin.2020.06.029
   Li JH, 2013, SCI WORLD J, DOI 10.1155/2013/871393
   Li XH, 2015, BIOMED RES INT, V2015, DOI 10.1155/2015/415083
   Liu M, 2020, PUBLIC HEALTH, V183, P76, DOI 10.1016/j.puhe.2020.05.001
   Lotka A., 1925, ELEMENTS PHYS BIOL
   Ma JL, 2020, INFECT DIS MODEL, V5, P129, DOI 10.1016/j.idm.2019.12.009
   MACKEY MC, 1977, SCIENCE, V197, P287, DOI 10.1126/science.267326
   Mandal M., 2020, CHAOS SOLITON FRACT, V136, P109889, DOI [10.1016/j.chaos.2020.109889, DOI 10.1016/j.chaos.2020.109889]
   Mukhopadhyay B, 2008, NONLINEAR ANAL-REAL, V9, P585, DOI 10.1016/j.nonrwa.2006.12.003
   Murray JD, 1993, MATH BIOL
   Nabi KN, 2020, CHAOS SOLITON FRACT, V139, DOI 10.1016/j.chaos.2020.110046
   Ndairou F, 2020, CHAOS SOLITON FRACT, V135, DOI [10.1016/j.chaos.2020.109846, DOI 10.1016/j.chaos.2020.109846]
   Nicolis G., 1995, INTRO NONLINEAR SCI
   Pang LY, 2020, J BIOL SYST, V28, P543, DOI 10.1142/S0218339020500096
   Pornphol P., P77
   Postnikov EB, 2020, CHAOS SOLITON FRACT, V135, DOI 10.1016/j.chaos.2020.109841
   Rafieenasab S, 2020, INT J MOD PHYS C, V31, DOI 10.1142/S0129183120501521
   Rock K, 2014, REP PROG PHYS, V77, DOI 10.1088/0034-4885/77/2/026602
   Steinacher A, 2013, PLOS ONE, V8, DOI 10.1371/journal.pone.0063345
   Taboe HB, 2020, MATH BIOSCI, V328, DOI 10.1016/j.mbs.2020.108431
   Tao Y, 2020, PHYS REV E, V102, DOI 10.1103/PhysRevE.102.032136
   Tretter F., 2011, PHARMACOPSYCHIATRY, V44, pS2, DOI DOI 10.1055/s-0031-1275278
   Vattay G, 2020, PHYS BIOL, V17, DOI 10.1088/1478-3975/abac69
   Verhulst F, 1996, NONLINEAR DIFFERENTI
   Wang Z., 2020, NOVEL TECH NUTR FOOD, V5, P422, DOI [10.31031/NTNF.2020.05.000606, DOI 10.31031/NTNF.2020.05.000606]
   Willis MJ, 2020, CHAOS SOLITON FRACT, V138, DOI 10.1016/j.chaos.2020.109937
   World Health Organization, 2021, WHO COR DIS COVID 19
   World Health Organization, 2021, WHO COVID 19 WEEK EP
   Yang CY, 2020, MATH BIOSCI ENG, V17, P2708, DOI 10.3934/mbe.2020148
   Zareie B, 2020, ARCH IRAN MED, V23, P244, DOI 10.34172/aim.2020.05
NR 63
TC 0
Z9 0
U1 1
U2 1
PU WORLD SCIENTIFIC PUBL CO PTE LTD
PI SINGAPORE
PA 5 TOH TUCK LINK, SINGAPORE 596224, SINGAPORE
SN 0129-1831
EI 1793-6586
J9 INT J MOD PHYS C
JI Int. J. Mod. Phys. C
PD AUG
PY 2021
VL 32
IS 08
AR 2150110
DI 10.1142/S0129183121501102
PG 16
WC Computer Science, Interdisciplinary Applications; Physics, Mathematical
SC Computer Science; Physics
GA TG1TK
UT WOS:000671193400008
DA 2021-09-17
ER

PT J
AU Diendere, EA
   Sondo, KA
   Ouedraogo, AR
   Dahourou, DL
   Cisse, K
   Sawadogo, A
   Maiga, S
   Kuire, M
   Zida, S
   Kabore, RP
   Minoungou, JWC
   Habou, U
   Badalo, H
   Zoungrana, N
   Ouedraogo, GA
   Belem, AR
   Zoungrana, J
   Poda, A
   Diallo, I
   Kabore, F
   Sanou, A
   Kouanda, S
AF Diendere, Eric Arnaud
   Sondo, Kongnimissom Apoline
   Ouedraogo, Abdoul Risgou
   Dahourou, Desire Lucien
   Cisse, Kadari
   Sawadogo, Abdoulaye
   Maiga, Soumaila
   Kuire, Marcel
   Zida, Seidou
   Kabore, R. Pierre
   Minoungou, J. W. Christian
   Habou, Ulrich
   Badalo, Habil
   Zoungrana, Noelie
   Ouedraogo, G. Arsene
   Belem, Arielle Rita
   Zoungrana, Jacques
   Poda, Armel
   Diallo, Ismael
   Kabore, Flavien
   Sanou, Adama
   Kouanda, Seni
TI Predictors of severe hypoxemia among COVID-19 patients in Burkina Faso
   (West Africa): Findings from hospital based cross-sectional study
SO INTERNATIONAL JOURNAL OF INFECTIOUS DISEASES
LA English
DT Article
DE Diabetes; COVID-19; Hypoxemia; Severe form; Acute respiratory distress
   syndrome; Elderly
ID SUB-SAHARAN AFRICA; HYPERTENSION; DISEASE; HEALTH
AB Introduction: COVID-19 is one of the world's major health crises. The objective of this study was to determine the predictive factors of severe hypoxemia in patients hospitalized in COVID-19 health facilities in Burkina Faso. Patients and method: This study was a hospital-based cross-sectional study. The data collected relate to the period of the first wave of the epidemic (March 9 to June 30, 2020). All patients hospitalized for COVID-19 in the requisitioned health facilities of Ouagadougou were included in this study. Predictors of severe hypoxemia were identified using a multivariate logistic regression model. Results: During the study period, 442 patients were included, representing 45.7% of the total number of positive patients in the entire country. The most common co-morbidities were diabetes (55; 12.4%) and arterial hypertension (97; 21.9%). Severe hypoxemia (SpO2 < 90%) was observed in 64 patients (14.5%). Age over 65 years (OR = 8.24; 95% CI: 2.83-24.01) and diabetes (OR = 2.43; 95% CI: 1.17-5.06) were the predictors for occurrence of severe hypoxemia in multivariate analysis. Conclusion: The predictive factors of COVID-19 are similar in African and Caucasian populations. The surveillance of COVID-19 in risk groups should be strengthened to reduce their morbidity and mortality. (c) 2021 The Author(s). Published by Elsevier Ltd on behalf of International Society for Infectious Diseases.
C1 [Diendere, Eric Arnaud; Habou, Ulrich; Badalo, Habil] Bogodogo Teaching Hosp, Internal Med Dept, Ouagadougou, Burkina Faso.
   [Sondo, Kongnimissom Apoline; Ouedraogo, G. Arsene; Diallo, Ismael] Yalgado Ouedraogo Teaching Hosp, Infect Dis Dept, Ouagadougou, Burkina Faso.
   [Ouedraogo, Abdoul Risgou; Minoungou, J. W. Christian] Tengandogo Teaching Hosp, Med Dept, Ouagadougou, Burkina Faso.
   [Dahourou, Desire Lucien; Cisse, Kadari; Kouanda, Seni] Res Inst Hlth Sci, Dept Biomed & Publ Hlth, Ouagadougou, Burkina Faso.
   [Sawadogo, Abdoulaye] Ouahigouya Teaching Hosp, Infect Dis Dept, Ouahigouya, Burkina Faso.
   [Maiga, Soumaila] Ouahigouya Teaching Hosp, Pneumol Dept, Ouahigouya, Burkina Faso.
   [Kuire, Marcel; Zida, Seidou; Kabore, R. Pierre] Pissy Dist Hosp, Internal Med Dept, Ouagadougou, Burkina Faso.
   [Zoungrana, Noelie; Sanou, Adama] Tengandogo Teaching Hosp, Directorate Med & Tech Serv, Ouagadougou, Burkina Faso.
   [Belem, Arielle Rita; Zoungrana, Jacques; Poda, Armel] Souro Sanon Teaching Hosp, Infect Dis Dept, Bobo Dioulasso, Burkina Faso.
   [Kabore, Flavien] Tengandogo Teaching Hosp, Anaesthesia & Resuscitat Dept, Ouagadougou, Burkina Faso.
RP Diendere, EA (corresponding author), Bogodogo Teaching Hosp, 06 BP 10780, Ouagadougou 06, Burkina Faso.
EM ericarno@hotmail.fr; sodoapoline@yahoo.fr; oarisgou@yahoo.fr;
   ddahourou@gmail.com; cisskad4@gmail.com;
   sawadogo.abdoulaye.bf@gmail.com; maigas01@yahoo.fr; mkuire@yahoo.fr;
   zidasei@yahoo.fr; peterrkabor@yahoo.fr; ouagamjcw@yahoo.fr;
   haboubenulrich8@gmail.com; habilbadalo@gmail.com; wnoelie@yahoo.fr;
   gafourouarsene@gmail.com; belemarielle@gmail.com; zojacques@yahoo.fr;
   armelpoda@yahoo.fr; illah_diallo@hotmail.com; kflavien72@yahoo.fr;
   sanoua14@yahoo.fr; senikouanda@gmail.com
OI OUEDRAOGO, Abdoul Risgou/0000-0002-4835-4276; CISSE,
   Kadari/0000-0003-0219-0197
CR Atun R, 2017, LANCET DIABETES ENDO, V5, P622, DOI 10.1016/S2213-8587(17)30181-X
   Bradley BD, 2014, PLOS ONE, V9, DOI 10.1371/journal.pone.0089872
   Cappuccio FP, 2016, INTERN EMERG MED, V11, P299, DOI 10.1007/s11739-016-1423-9
   Covino M, 2020, GERIATR GERONTOL INT, V20, P704, DOI 10.1111/ggi.13960
   Dondorp AM, 2020, AM J TROP MED HYG, V102, P1191, DOI 10.4269/ajtmh.20-0283
   Dorjee K, 2020, PLOS ONE, V15, DOI 10.1371/journal.pone.0243191
   El Aidaoui K, 2020, CUREUS, V12, DOI 10.7759/cureus.10716
   Fisher HK, 2020, MED HYPOTHESES, V143, DOI 10.1016/j.mehy.2020.110022
   Ghosh D, 2020, J GLOB HEALTH, V10, DOI 10.7189/jogh.10.020348
   Glezeva N, 2018, DIABETES RES CLIN PR, V137, P10, DOI 10.1016/j.diabres.2017.12.019
   Health response operations center (CORUS) Ministry of Health (Burkina Faso), 2020, SIT REP COR EP COVID SIT REP COR EP COVID
   Huang CZ, 2020, LIMIT ANALYSIS THEORY OF THE SOIL MASS AND ITS APPLICATION, P1, DOI [10.1007/978-981-15-1572-9_1, 10.1016/S0140-6736(20)30183-5]
   Khateri S, 2020, ARCH ACAD EMERG MED, V8, DOI 10.22037/aaem.v8i1.807
   Meara JG, 2015, LANCET, V386, P569, DOI 10.1016/S0140-6736(15)60160-X
   Melisa Martinez-Alvarez, 2020, LANCET GLOB HEALTH
   Mennechet FJD, 2020, VIROL SIN, V35, P875, DOI 10.1007/s12250-020-00279-2
   Moliere S, 2020, SURG INFECT, V21, P416, DOI 10.1089/sur.2020.169
   Nachega JB, 2020, AM J TROP MED HYG, V103, P2419, DOI 10.4269/ajtmh.20-1240
   Nguimkeu P, 2021, WORLD DEV, V138, DOI 10.1016/j.worlddev.2020.105251
   Nulu S, 2016, CARDIOL REV, V24, P30, DOI 10.1097/CRD.0000000000000083
   Patel A, 2020, PLOS ONE, V15, DOI 10.1371/journal.pone.0240960
   Patel JA, 2020, PUBLIC HEALTH, V183, P110, DOI 10.1016/j.puhe.2020.05.006
   Peckham H, 2020, NAT COMMUN, V11, DOI 10.1038/s41467-020-19741-6
   Revzin MV, 2020, RADIOGRAPHICS, V40, P1574, DOI 10.1148/rg.2020200149
   Rodriguez-Molinero A, 2020, PLOS ONE, V15, DOI 10.1371/journal.pone.0239571
   Russell FM, 2021, AM J EMERG MED, V46, P339, DOI 10.1016/j.ajem.2020.10.009
   Tchole AIM, 2020, J GLOB HEALTH, V10, DOI 10.7189/jogh.10.020513
   Tian WJ, 2020, J MED VIROL, V92, P1875, DOI 10.1002/jmv.26050
   Tobin MJ, 2020, AM J RESP CRIT CARE, V202, P356, DOI 10.1164/rccm.202006-2157CP
   Vahidy FS, 2020, BMJ OPEN, V10, DOI 10.1136/bmjopen-2020-039849
   Varghese PM, 2020, IMMUNOBIOLOGY, V225, DOI 10.1016/j.imbio.2020.152008
   Verity R, 2020, LANCET INFECT DIS, V20, P669, DOI 10.1016/S1473-3099(20)30243-7
   Wiersinga WJ, 2020, JAMA-J AM MED ASSOC, V324, P782, DOI 10.1001/jama.2020.12839
   World Health Organization, 2020, CLIN MAN COVID 19 IN
   Worldometer, 2021, COVID 19 PAND REP CA COVID 19 PAND REP CA
   Xie J, 2020, MAYO CLIN PROC, V95, P1138, DOI 10.1016/j.mayocp.2020.04.006
NR 36
TC 0
Z9 0
U1 0
U2 0
PU ELSEVIER SCI LTD
PI OXFORD
PA THE BOULEVARD, LANGFORD LANE, KIDLINGTON, OXFORD OX5 1GB, OXON, ENGLAND
SN 1201-9712
EI 1878-3511
J9 INT J INFECT DIS
JI Int. J. Infect. Dis.
PD JUL
PY 2021
VL 108
BP 289
EP 295
DI 10.1016/j.ijid.2021.04.007
PG 7
WC Infectious Diseases
SC Infectious Diseases
GA TP5NY
UT WOS:000677647400003
PM 33894354
OA gold, Green Published
DA 2021-09-17
ER

PT J
AU Stevenson, F
   Hayasi, K
   Bragazzi, NL
   Kong, JD
   Asgary, A
   Lieberman, B
   Ruan, XF
   Mathaha, T
   Dahbi, SE
   Choma, J
   Kawonga, M
   Mbada, M
   Tripathi, N
   Orbinski, J
   Mellado, B
   Wu, JH
AF Stevenson, Finn
   Hayasi, Kentaro
   Bragazzi, Nicola Luigi
   Kong, Jude Dzevela
   Asgary, Ali
   Lieberman, Benjamin
   Ruan, Xifeng
   Mathaha, Thuso
   Dahbi, Salah-Eddine
   Choma, Joshua
   Kawonga, Mary
   Mbada, Mduduzi
   Tripathi, Nidhi
   Orbinski, James
   Mellado, Bruce
   Wu, Jianhong
TI Development of an Early Alert System for an Additional Wave of COVID-19
   Cases Using a Recurrent Neural Network with Long Short-Term Memory
SO INTERNATIONAL JOURNAL OF ENVIRONMENTAL RESEARCH AND PUBLIC HEALTH
LA English
DT Article
DE COVID-19; South Africa; early detection; crisis management; daily case
   prediction; Recurrent Neural Network with Long Short-Term Memory
AB The impact of the still ongoing "Coronavirus Disease 2019" (COVID-19) pandemic has been and is still vast, affecting not only global human health and stretching healthcare facilities, but also profoundly disrupting societal and economic systems worldwide. The nature of the way the virus spreads causes cases to come in further recurring waves. This is due a complex array of biological, societal and environmental factors, including the novel nature of the emerging pathogen. Other parameters explaining the epidemic trend consisting of recurring waves are logistic-organizational challenges in the implementation of the vaccine roll-out, scarcity of doses and human resources, seasonality, meteorological drivers, and community heterogeneity, as well as cycles of strengthening and easing/lifting of the mitigation interventions. Therefore, it is crucial to be able to have an early alert system to identify when another wave of cases is about to occur. The availability of a variety of newly developed indicators allows for the exploration of multi-feature prediction models for case data. Ten indicators were selected as features for our prediction model. The model chosen is a Recurrent Neural Network with Long Short-Term Memory. This paper documents the development of an early alert/detection system that functions by predicting future daily confirmed cases based on a series of features that include mobility and stringency indices, and epidemiological parameters. The model is trained on the intermittent period in between the first and the second wave, in all of the South African provinces.
C1 [Stevenson, Finn; Lieberman, Benjamin; Ruan, Xifeng; Mathaha, Thuso; Dahbi, Salah-Eddine; Choma, Joshua; Tripathi, Nidhi; Mellado, Bruce] Univ Witwatersrand, Sch Phys, Inst Collider Particle Phys, ZA-2050 Johannesburg, South Africa.
   [Hayasi, Kentaro] Univ Witwatersrand, Sch Comp Sci & Appl Math, ZA-2050 Johannesburg, South Africa.
   [Bragazzi, Nicola Luigi; Kong, Jude Dzevela; Wu, Jianhong] York Univ, Dept Math & Stat, Lab Ind & Appl Math, Toronto, ON M3J 1P3, Canada.
   [Asgary, Ali] York Univ, Sch Adm Studies & Adv Disaster, Emergency & Rapid Response Simulat, Disaster & Emergency Management, Toronto, ON M3J 1P3, Canada.
   [Kawonga, Mary] Univ Witwatersrand, Sch Publ Hlth, Dept Community Hlth, ZA-2050 Johannesburg, South Africa.
   [Mbada, Mduduzi] Gauteng Govt, Off Premier, 13th Floor,East Wing,30 Simmonds St, ZA-2107 Johannesburg, South Africa.
   [Orbinski, James] York Univ, Dahdaleh Inst Global Hlth Res, Toronto, ON M3J 1P3, Canada.
   [Mellado, Bruce] Natl Res Fdn, iThemba Labs, POB 722, ZA-7129 Somerset West, South Africa.
RP Bragazzi, NL (corresponding author), York Univ, Dept Math & Stat, Lab Ind & Appl Math, Toronto, ON M3J 1P3, Canada.
EM finn.david.stevenson@cern.ch; Kentaro.Hayashi@students.wits.ac.za;
   robertobragazzi@gmail.com; jdkong@yorku.ca; asgary@yorku.ca;
   716034@students.wits.ac.za; Xifeng.Ruan@wits.ac.za;
   1144845@students.wits.ac.za; salah-eddine.dahbi@cern.ch;
   nalamotse.joshua.choma@cern.ch; Mary.Kawonga@wits.ac.za;
   Mduduzi.Mbada@gauteng.gov.za; nidhi.tripathi@cern.ch; orbinski@yorku.ca;
   bruce.mellado@wits.ac.za; wujhhida@gmail.com
RI ; Bragazzi, Nicola/G-1672-2011
OI Kawonga, Mary/0000-0001-9807-7847; Kong, Jude/0000-0002-7557-5672;
   Bragazzi, Nicola/0000-0001-8409-868X; Lieberman,
   Benjamin/0000-0001-5281-8937
FU South African Department of Science and Innovation; National Research
   Foundation; IEEE; International Development Research Centre (IDRC); York
   University Canada; SA-CERN Program; National E-science Postgraduate
   Teaching and Training Platform
FX Authors are indebted to the South African Department of Science and
   Innovation and the National Research Foundation for different forms of
   support. This includes, but it is not limited to, support through the
   SA-CERN Program and the National E-science Postgraduate Teaching and
   Training Platform. Authors are also grateful for grant support from the
   IEEE. This research would not be possible without the support and
   funding from the International Development Research Centre (IDRC) and
   York University Canada.
CR Aktay A., 2020, GOOGLE COVID 19 COMM
   Beretta A, 2020, FRONT IMMUNOL, V11, DOI 10.3389/fimmu.2020.567710
   Cutler DM, 2020, JAMA-J AM MED ASSOC, V324, P1495, DOI 10.1001/jama.2020.19759
   Dong YT, 2020, SIGNAL TRANSDUCT TAR, V5, DOI 10.1038/s41392-020-00352-y
   Gers FA, 1999, IEE CONF PUBL, P99
   Graves A, 2012, STUD COMPUT INTELL, V385, P5, DOI 10.1007/978-3-642-24797-2
   Hale T, 2021, NAT HUM BEHAV, V5, P529, DOI 10.1038/s41562-021-01079-8
   Hawas M, 2020, DATA BRIEF, V32, DOI 10.1016/j.dib.2020.106175
   Hochreiter S, 1997, NEURAL COMPUT, V9, P1735, DOI 10.1162/neco.1997.9.8.1735
   Kaplin A, 2021, PLOS ONE, V16, DOI 10.1371/journal.pone.0246167
   Leshem E, 2021, LANCET, V397, P1685, DOI 10.1016/S0140-6736(21)00870-9
   Lewis D, 2021, NATURE, V590, P544, DOI 10.1038/d41586-021-00460-x
   Li Yingxue, 2021, J Healthc Inform Res, P1, DOI 10.1007/s41666-020-00088-y
   Merow C, 2020, P NATL ACAD SCI USA, V117, P27456, DOI 10.1073/pnas.2008590117
   Murray CJL, 2021, JAMA-J AM MED ASSOC, V325, P1249, DOI 10.1001/jama.2021.2828
   Nason GP, 2020, SCI REP-UK, V10, DOI 10.1038/s41598-020-79092-6
   Oishee MJ, 2021, INFECT DRUG RESIST, V14, P1049, DOI 10.2147/IDR.S289629
   Puleio A, 2021, EUR PHYS J PLUS, V136, DOI 10.1140/epjp/s13360-021-01285-3
   Shastri S, 2020, CHAOS SOLITON FRACT, V140, DOI 10.1016/j.chaos.2020.110227
   Soukhovolsky V, 2021, CHAOS SOLITON FRACT, V144, DOI 10.1016/j.chaos.2021.110718
   Tkachenko AV, 2021, P NATL ACAD SCI USA, V118, DOI 10.1073/pnas.2015972118
   Vaid S, 2020, INT ORTHOP, V44, P1581, DOI 10.1007/s00264-020-04653-3
   Vepa A, 2021, INT J ENV RES PUB HE, V18, DOI 10.3390/ijerph18126228
   Wang L., 2020, USING MOBILITY DATA, DOI [10.1101/2020.12.13.20248129, DOI 10.1101/2020.12.13.20248129]
   Wiersinga WJ, 2020, JAMA-J AM MED ASSOC, V324, P782, DOI 10.1001/jama.2020.12839
   Wouters OJ, 2021, LANCET, V397, P1023, DOI 10.1016/S0140-6736(21)00306-8
NR 26
TC 0
Z9 0
U1 1
U2 1
PU MDPI
PI BASEL
PA ST ALBAN-ANLAGE 66, CH-4052 BASEL, SWITZERLAND
EI 1660-4601
J9 INT J ENV RES PUB HE
JI Int. J. Environ. Res. Public Health
PD JUL
PY 2021
VL 18
IS 14
AR 7376
DI 10.3390/ijerph18147376
PG 14
WC Environmental Sciences; Public, Environmental & Occupational Health
SC Environmental Sciences & Ecology; Public, Environmental & Occupational
   Health
GA TN9UN
UT WOS:000676570800001
PM 34299827
OA Green Published, gold
DA 2021-09-17
ER

PT J
AU Taconet, P
   Porciani, A
   Soma, DD
   Mouline, K
   Simard, F
   Koffi, AA
   Pennetier, C
   Dabire, RK
   Mangeas, M
   Moiroux, N
AF Taconet, Paul
   Porciani, Angelique
   Soma, Dieudonne Diloma
   Mouline, Karine
   Simard, Frederic
   Koffi, Alphonsine Amanan
   Pennetier, Cedric
   Dabire, Roch Kounbobr
   Mangeas, Morgan
   Moiroux, Nicolas
TI Data-driven and interpretable machine-learning modeling to explore the
   fine-scale environmental determinants of malaria vectors biting rates in
   rural Burkina Faso
SO PARASITES & VECTORS
LA English
DT Article
DE Malaria; Anopheles; Biting behavior; Abundance; Ecological niche; Earth
   observation data; Statistical modeling; Cross-correlation maps; Random
   forest; Interpretable machine learning; Africa
ID ANOPHELES-GAMBIAE DIPTERA; MOLECULAR-FORMS; CULICIDAE; TEMPERATURE;
   HABITATS; DISCOVERY; FUNESTUS; PATTERNS; SUPPORT; RISK
AB BackgroundImproving the knowledge and understanding of the environmental determinants of malaria vector abundance at fine spatiotemporal scales is essential to design locally tailored vector control intervention. This work is aimed at exploring the environmental tenets of human-biting activity in the main malaria vectors (Anopheles gambiae s.s., Anopheles coluzzii and Anopheles funestus) in the health district of Diebougou, rural Burkina Faso.MethodsAnopheles human-biting activity was monitored in 27 villages during 15 months (in 2017-2018), and environmental variables (meteorological and landscape) were extracted from high-resolution satellite imagery. A two-step data-driven modeling study was then carried out. Correlation coefficients between the biting rates of each vector species and the environmental variables taken at various temporal lags and spatial distances from the biting events were first calculated. Then, multivariate machine-learning models were generated and interpreted to (i) pinpoint primary and secondary environmental drivers of variation in the biting rates of each species and (ii) identify complex associations between the environmental conditions and the biting rates.ResultsMeteorological and landscape variables were often significantly correlated with the vectors' biting rates. Many nonlinear associations and thresholds were unveiled by the multivariate models, for both meteorological and landscape variables. From these results, several aspects of the bio-ecology of the main malaria vectors were identified or hypothesized for the Diebougou area, including breeding site typologies, development and survival rates in relation to weather, flight ranges from breeding sites and dispersal related to landscape openness.ConclusionsUsing high-resolution data in an interpretable machine-learning modeling framework proved to be an efficient way to enhance the knowledge of the complex links between the environment and the malaria vectors at a local scale. More broadly, the emerging field of interpretable machine learning has significant potential to help improve our understanding of the complex processes leading to malaria transmission, and to aid in developing operational tools to support the fight against the disease (e.g. vector control intervention plans, seasonal maps of predicted biting rates, early warning systems).
C1 [Taconet, Paul; Porciani, Angelique; Soma, Dieudonne Diloma; Mouline, Karine; Simard, Frederic; Pennetier, Cedric; Moiroux, Nicolas] Univ Montpellier, CNRS, MIVEGEC, IRD, Montpellier, France.
   [Taconet, Paul; Soma, Dieudonne Diloma; Pennetier, Cedric; Dabire, Roch Kounbobr; Moiroux, Nicolas] Inst Rech Sci Sante IRSS, Bobo Dioulasso, Burkina Faso.
   [Soma, Dieudonne Diloma] Univ Nazi Boni, Bobo Dioulasso, Burkina Faso.
   [Koffi, Alphonsine Amanan] Inst Pierre Richet IPR, Bouake, Cote Ivoire.
   [Mangeas, Morgan] Univ Reunion, Univ Guyane, Univ Antilles, ESPACE DEV,Univ Montpellier,IRD, Montpellier, France.
RP Taconet, P (corresponding author), Univ Montpellier, CNRS, MIVEGEC, IRD, Montpellier, France.; Taconet, P (corresponding author), Inst Rech Sci Sante IRSS, Bobo Dioulasso, Burkina Faso.
EM paul.taconet@ird.fr
OI Taconet, Paul/0000-0001-7429-7204
FU French Initiative 5%-Expertise France [15SANIN213]; French Institute of
   Research for Sustainable Development (IRD); French National Research
   Agency (ANR)French National Research Agency (ANR) [ANR-16-CE35-008,
   ANR-10-EQPX-20]
FX This work was part of the REACT project, funded by the French Initiative
   5%-Expertise France (no. 15SANIN213). The funders had no role in study
   design, data collection and analysis, decision to publish, or
   preparation of the manuscript. PT was supported by the French Institute
   of Research for Sustainable Development (IRD) through an international
   volunteer fellowship and the French National Research Agency (ANR)
   through the ANORHYTHM project (ANR-16-CE35-008). This work was supported
   by public funds received in the framework of GEOSUD, a project
   (ANR-10-EQPX-20) of the program "Investissements d'Avenir" managed by
   the French National Research Agency.
CR Afrane YA, 2005, J MED ENTOMOL, V42, P974, DOI 10.1603/0022-2585(2005)042[0974:EOMCCB]2.0.CO;2
   Baddeley A., 2015, CHAP HALL CRC INTERD
   Beck-Johnson L. M., 2013, PLOS ONE, V8, DOI DOI 10.1371/journal.pone.0079276
   Bhatt S, 2015, NATURE, V526, P207, DOI 10.1038/nature15535
   Bivand R, 2019, RGDAL BINDINGS GEOSP
   Bivand R., 2018, rgrass7: interface between GRASS 7 geographical information system and R
   Boussari O, 2012, PLOS ONE, V7, DOI 10.1371/journal.pone.0050452
   Breiman L, 2001, STAT SCI, V16, P199, DOI 10.1214/ss/1009213726
   Breiman L, 2001, MACH LEARN, V45, P5, DOI 10.1023/A:1010933404324
   Brenning A., 2018, RSAGA SAGA GEOPROCES
   Carnevale P, 2009, ANOPHELES BIOL TRANS ANOPHELES BIOL TRANS
   Chicco D, 2017, BIODATA MIN, V10, DOI 10.1186/s13040-017-0155-3
   CILSS, 2016, LANDSC W AFR WIND CH
   CLARK PJ, 1954, ECOLOGY, V35, P445, DOI 10.2307/1931034
   Clarke SE, 2002, T ROY SOC TROP MED H, V96, P499, DOI 10.1016/S0035-9203(02)90419-0
   COHEN J, 1960, EDUC PSYCHOL MEAS, V20, P37, DOI 10.1177/001316446002000104
   Cohuet A, 2002, MOL ECOL NOTES, V2, P498, DOI 10.1046/j.1471-8286.2002.00290.x
   Costantini Carlo, 2009, BMC Ecology, V9, P16, DOI 10.1186/1472-6785-9-16
   CRAGG JG, 1971, ECONOMETRICA, V39, P829, DOI 10.2307/1909582
   Curriero FC, 2005, VECTOR-BORNE ZOONOT, V5, P267, DOI 10.1089/vbz.2005.5.267
   Debebe Y, 2020, SCI REP-UK, V10, DOI 10.1038/s41598-020-78021-x
   DELMONT J, 1982, CAH ETUD AFR, V22, P117, DOI 10.3406/cea.1982.2276
   Diabate A, 2005, J MED ENTOMOL, V42, P548, DOI 10.1603/0022-2585(2005)042[0548:LDOTMF]2.0.CO;2
   Diabate A, 2008, BMC EVOL BIOL, V8, DOI 10.1186/1471-2148-8-5
   Ebhuoma O, 2016, INT J ENV RES PUB HE, V13, DOI 10.3390/ijerph13060584
   Fayyad U, 1996, AI MAG, V17, P37
   Ferguson HM, 2010, PLOS MED, V7, DOI 10.1371/journal.pmed.1000303
   Fornace KM, 2021, MALARIA J, V20, DOI 10.1186/s12936-021-03599-0
   Friedman JH, 2001, ANN STAT, V29, P1189, DOI 10.1214/aos/1013203451
   Frieman JH, 2008, ANN APPL STAT, V2, P916, DOI 10.1214/07-AOAS148
   Gadiaga L, 2011, MALARIA J, V10, DOI 10.1186/1475-2875-10-312
   Gillies MT, 1987, PIGMENTS FUNGI MACRO, V55, P1
   Gillies MT, 1968, ANOPHELINAE AFRICA S, P54
   Gimnig JE, 2001, J MED ENTOMOL, V38, P282, DOI 10.1603/0022-2585-38.2.282
   Gimonneau G., 2012, MED VET ENTOMOL, V26, P9, DOI [10.1111/j.1365-2915.2011.00957.x, DOI 10.1111/j.1365-2915.2011.00957.x]
   Greenwell BM, 2017, R J, V9, P421
   Hay G.J., 2008, OBJECT BASED IMAGE A, DOI [10.1007/978-3-540-77058-9_4, DOI 10.1007/978-3-540-77058-9_4]
   Hesselbarth MHK, 2019, ECOGRAPHY, V42, P1648, DOI 10.1111/ecog.04617
   Hijmans R.J., 2020, RASTER GEOGRAPHIC DA
   Holstein M., 1952, MONOGRAPHIES OMS
   JENSON SK, 1988, PHOTOGRAMM ENG REM S, V54, P1593
   Kahle D, 2013, R J, V5, P144
   Karpatne A, 2017, IEEE T KNOWL DATA EN, V29, P2318, DOI 10.1109/TKDE.2017.2720168
   Kaufman MG, 2006, J MED ENTOMOL, V43, P669, DOI 10.1603/0022-2585(2006)43[669:IOABTG]2.0.CO;2
   Koekemoer LL, 2002, AM J TROP MED HYG, V66, P804, DOI 10.4269/ajtmh.2002.66.804
   Kweka EJ, 2012, PLOS ONE, V7, DOI 10.1371/journal.pone.0052084
   Lebl K, 2013, PARASITE VECTOR, V6, DOI 10.1186/1756-3305-6-129
   Lee SK, 2006, J APPL STAT, V33, P853, DOI 10.1080/02664760600743613
   LeGoff G, 1997, PARASITE, V4, P187, DOI 10.1051/parasite/1997042187
   Liaw A., 2002, R NEWS, V2, P18, DOI DOI 10.1177/154405910408300516
   Lyons CL, 2014, J EXP BIOL, V217, P3823, DOI 10.1242/jeb.104638
   Lyons CL, 2013, PARASITE VECTOR, V6, DOI 10.1186/1756-3305-6-104
   Machault V, 2011, GEOSPATIAL HEALTH, V5, P151, DOI 10.4081/gh.2011.167
   Majambere S, 2008, AM J TROP MED HYG, V79, P19, DOI 10.4269/ajtmh.2008.79.19
   Makowski D, 2020, METHODS CORRELATION
   Mathlouthi W., 2020, STAT METHODS MED RES, V29, P2217, DOI [10.1177/0962280219888741, DOI 10.1177/0962280219888741]
   Meyer H, METHODS ECOL EVOL, V2021, DOI [10.1111/2041-210X.13650, DOI 10.1111/2041-210X.13650]
   Meyer H., 2020, CARET APPL SPATIAL T
   Meyer H, 2018, ENVIRON MODELL SOFTW, V101, P1, DOI 10.1016/j.envsoft.2017.12.001
   Moiroux N, 2014, PARASITE VECTOR, V7, DOI 10.1186/1756-3305-7-103
   Moiroux N, 2013, PARASITE VECTOR, V6, DOI 10.1186/1756-3305-6-71
   Molnar C, 2019, INTERPRETABLE MACHIN
   Molnar C., 2018, J OPEN SOURCE SOFTW, V3, P786, DOI [10.21105/joss.00786, DOI 10.21105/JOSS.00786]
   Mordecai EA, 2013, ECOL LETT, V16, P22, DOI 10.1111/ele.12015
   Murdoch WJ, 2019, P NATL ACAD SCI USA, V116, P22071, DOI 10.1073/pnas.1900654116
   NASA Goddard Earth Sciences Data And Information Services Center, 2019, GPM IMERG FIN PREC L GPM IMERG FIN PREC L
   NASA JPL, 2013, NASA SHUTTL RAD TOP
   Ngowo Halfan S, 2017, Wellcome Open Res, V2, P102, DOI 10.12688/wellcomeopenres.12928.1
   opendapr, FAST DOWNL MAN EARTH FAST DOWNL MAN EARTH
   Paaijmans KP, 2008, INT J BIOMETEOROL, V52, P747, DOI 10.1007/s00484-008-0167-2
   Pages F, 2007, MED MALADIES INFECT, V37, P153, DOI 10.1016/j.medmal.2006.10.009
   Parselia E, 2019, REMOTE SENS-BASEL, V11, DOI 10.3390/rs11161862
   Pebesma E, 2018, R J, V10, P439
   Pedersen TL., 2020, patchwork: the composer of plots
   QGIS Development Team, 2021, QGIS GEOGR INF SYST
   R Core Team, 2019, R LANG ENV STAT COMP
   RAVEN JA, 1988, NEW PHYTOL, V110, P441, DOI 10.1111/j.1469-8137.1988.tb00282.x
   RStudio Team, 2020, RSTUDIO INTEGRATED D
   Saito T, 2017, BIOINFORMATICS, V33, P145, DOI 10.1093/bioinformatics/btw570
   Saito T, 2015, PLOS ONE, V10, DOI 10.1371/journal.pone.0118432
   Santolamazza F, 2008, MALARIA J, V7, DOI 10.1186/1475-2875-7-163
   Service M. W, 1997, J MED ENTOMOL, V34, P579
   Shaman J, 2002, EMERG INFECT DIS, V8, P6
   Shapiro LLM, 2017, PLOS BIOL, V15, DOI 10.1371/journal.pbio.2003489
   Shmueli G, 2010, SSRN ELECT J
   Shmueli G, 2010, STAT SCI, V25, P289, DOI 10.1214/10-STS330
   Simard Frederic, 2009, BMC Ecology, V9, P17, DOI 10.1186/1472-6785-9-17
   Singh S., 2016, KDD16 P 22 ACM, DOI DOI 10.1145/2939672.2939778
   Sinka ME, 2010, PARASITE VECTOR, V3, DOI 10.1186/1756-3305-3-117
   Soma DD, 2020, PLOS ONE, V15, DOI 10.1371/journal.pone.0236920
   Stresman GH, 2010, ACTA TROP, V116, P167, DOI 10.1016/j.actatropica.2010.08.005
   Strumbelj E, 2014, KNOWL INF SYST, V41, P647, DOI 10.1007/s10115-013-0679-x
   Takken W, 1998, B ENTOMOL RES, V88, P561, DOI 10.1017/S0007485300026080
   Tanwar S, 2020, LECT NOTES ELECTR EN, V597, DOI [10.1007/978-3-030-29407-6_17, DOI 10.1007/978-3-030-29407-6_17]
   Thomas CJ, 2013, PLOS ONE, V8, DOI 10.1371/journal.pone.0068679
   Townson H., 1993, B ENTOMOL RES, V83, P307, DOI [10.1017/S0007485300034830, DOI 10.1017/S0007485300034830]
   Verdonschot PFM, 2014, LIMNOLOGICA, V45, P69, DOI 10.1016/j.limno.2013.11.002
   Wan Z., 2015, MOD11A1 MODIS TERRA, DOI [10.5067/MODIS/MOD11A1.006, DOI 10.5067/MODIS/MOD11A1.006]
   Wan Zhengming, 2015, MYD11A1 MODIS AQUA L
   Wardrop NA, 2014, GEOSPATIAL HEALTH, V9, P237, DOI 10.4081/gh.2014.397
   WHO, 2017, GLOB VECT CONTR RESP
   Wickham H., 2017, TIDYVERSE
   Wilson AL, 2020, PLOS NEGLECT TROP D, V14, DOI 10.1371/journal.pntd.0007831
   Wing MKC, 2018, caret: classification and regression training
   World Health Organization, 2020, WORLD MALARIA REPORT
   Wright MN, 2017, J STAT SOFTW, V77, P1, DOI 10.18637/jss.v077.i01
   Yan Y, 2016, MLmetrics: machine learning evaluation metrics
   Zhao QY, 2021, J BUS ECON STAT, V39, P272, DOI 10.1080/07350015.2019.1624293
   Zirbel Kylie, 2018, Royal Society Open Science, V5, P180539, DOI 10.1098/rsos.180539
   Zirbel KE, 2018, ECOSPHERE, V9, DOI 10.1002/ecs2.2469
   Zogo B, 2019, PARASITE VECTOR, V12, DOI 10.1186/s13071-019-3404-0
NR 112
TC 0
Z9 0
U1 3
U2 3
PU BMC
PI LONDON
PA CAMPUS, 4 CRINAN ST, LONDON N1 9XW, ENGLAND
SN 1756-3305
J9 PARASITE VECTOR
JI Parasites Vectors
PD JUN 29
PY 2021
VL 14
IS 1
AR 345
DI 10.1186/s13071-021-04851-x
PG 23
WC Parasitology; Tropical Medicine
SC Parasitology; Tropical Medicine
GA TG2CX
UT WOS:000671218100004
PM 34187546
OA Green Published, Green Submitted, gold
DA 2021-09-17
ER

PT J
AU Giorgi, E
   Fronterre, C
   Macharia, PM
   Alegana, VA
   Snow, RW
   Diggle, PJ
AF Giorgi, Emanuele
   Fronterre, Claudio
   Macharia, Peter M.
   Alegana, Victor A.
   Snow, Robert W.
   Diggle, Peter J.
TI Model building and assessment of the impact of covariates for disease
   prevalence mapping in low-resource settings: to explain and to predict
SO JOURNAL OF THE ROYAL SOCIETY INTERFACE
LA English
DT Review
DE disease mapping; explanatory modelling; geostatistics; predictive
   modelling; prevalence; spatial correlation
ID CARLO MAXIMUM-LIKELIHOOD; SUB-SAHARAN AFRICA; PLASMODIUM-FALCIPARUM;
   VACCINATION COVERAGE; VARIABLE SELECTION; TRANSMISSION; GEOSTATISTICS;
   RISK
AB This paper provides statistical guidance on the development and application of model-based geostatistical methods for disease prevalence mapping. We illustrate the different stages of the analysis, from exploratory analysis to spatial prediction of prevalence, through a case study on malaria mapping in Tanzania. Throughout the paper, we distinguish between predictive modelling, whose main focus is on maximizing the predictive accuracy of the model, and explanatory modelling, where greater emphasis is placed on understanding the relationships between the health outcome and risk factors. We demonstrate that these two paradigms can result in different modelling choices. We also propose a simple approach for detecting over-fitting based on inspection of the correlation matrix of the estimators of the regression coefficients. To enhance the interpretability of geostatistical models, we introduce the concept of domain effects in order to assist variable selection and model validation. The statistical ideas and principles illustrated here in the specific context of disease prevalence mapping are more widely applicable to any regression model for the analysis of epidemiological outcomes but are particularly relevant to geostatistical models, for which the separation between fixed and random effects can be ambiguous.
C1 [Giorgi, Emanuele; Fronterre, Claudio; Macharia, Peter M.; Diggle, Peter J.] Univ Lancaster, Lancaster Med Sch, CHICAS, Lancaster, England.
   [Macharia, Peter M.; Alegana, Victor A.; Snow, Robert W.] Kenya Med Res Inst Wellcome Trust Res Programme, Populat Hlth Unit, Nairobi, Kenya.
   [Snow, Robert W.] Univ Oxford, Ctr Trop Med & Global Hlth, Oxford, England.
RP Giorgi, E (corresponding author), Univ Lancaster, Lancaster Med Sch, CHICAS, Lancaster, England.
EM e.giorgi@lancaster.ac.uk
RI Macharia, Peter/I-3496-2019
OI Macharia, Peter/0000-0003-3410-1881; Alegana,
   Victor/0000-0001-5177-9227; Snow, Robert/0000-0003-3725-6088
FU Springboard of the Academy of Medical Sciences [SBF004/1009]; Royal
   Society Newton International Fellowship [NIF/R1/201418]; DELTAS Africa
   Initiative [DEL-15-003]; New Partnership for Africa's Development
   Planning and Coordinating Agency; Wellcome TrustWellcome TrustEuropean
   Commission [107769, 211208, 103602, 212176, 203077]; UK government; UK's
   Department for International Development under a project entitled
   Strengthening the Use of Data for Malaria Decision Making in Africa
   (DFID) [203155]
FX This work was supported by a Springboard (grant no. SBF004/1009) of the
   Academy of Medical Sciences awarded to E.G. P.M.M. is supported under
   the Royal Society Newton International Fellowship (NIF/R1/201418) and
   the DELTAS Africa Initiative (DEL-15-003). The DELTAS Africa Initiative
   is an independent funding scheme of the African Academy of Sciences
   (AAS)'s Alliance for Accelerating Excellence in Science in Africa and
   supported by the New Partnership for Africa's Development Planning and
   Coordinating Agency with funding from the Wellcome Trust (no. 107769)
   and the UK government. V.A.A. is funded as a Wellcome Trust Training
   Fellow (no. 211208). R.W. S. is supported as a Wellcome Trust Principal
   Fellow (nos. 103602 and 212176) that also provided support for P.M.M.
   R.W.S. also acknowledges support from the UK's Department for
   International Development under a project entitled Strengthening the Use
   of Data for Malaria Decision Making in Africa (DFID Programme Code no.
   203155). P.M.M., V.A.A. and R.W.S. are grateful to the support of the
   Wellcome Trust to the Kenya Major Overseas Programme (no. 203077).
CR Adigun AB, 2015, MALARIA J, V14, DOI 10.1186/s12936-015-0683-6
   Amoah B, 2020, BIOMETRICS, V76, P158, DOI 10.1111/biom.13142
   Bhatt S, 2017, J R SOC INTERFACE, V14, DOI 10.1098/rsif.2017.0520
   Burgert-Brucker C. R., 2015, DHS SPATIAL ANAL REP, V11
   Canelas T., 2016, ADV INFECT DIS, V6, P52, DOI [10.4236/aid.2016.62008, DOI 10.4236/AID.2016.62008]
   Chammartin F, 2013, ACTA TROP, V128, P345, DOI 10.1016/j.actatropica.2013.04.012
   Chen CC, 2014, SPAT SPATIO-TEMPORAL, V11, P33, DOI 10.1016/j.sste.2014.07.002
   Christensen OF, 2004, J COMPUT GRAPH STAT, V13, P702, DOI 10.1198/106186004X2525
   Christiansen-Jucht CD, 2015, PARASITE VECTOR, V8, DOI 10.1186/s13071-015-1053-5
   Czado C, 2009, BIOMETRICS, V65, P1254, DOI 10.1111/j.1541-0420.2009.01191.x
   Diboulo E, 2015, PARASITE VECTOR, V8, DOI 10.1186/s13071-015-0679-7
   Diggle P. J., 2019, MODEL BASED GEOSTATI
   Diggle PJ, 2016, J AM STAT ASSOC, V111, P1096, DOI 10.1080/01621459.2015.1123158
   Diggle PJ, 1998, J R STAT SOC C-APPL, V47, P299, DOI 10.1111/1467-9876.00113
   Dlamini SN, 2019, REMOTE SENS APPL, V14, P108, DOI 10.1016/j.rsase.2019.02.005
   Dong TQ, 2021, VACCINE, V39, P2584, DOI 10.1016/j.vaccine.2021.03.007
   Fuglstad GA, 2019, J AM STAT ASSOC, V114, P445, DOI 10.1080/01621459.2017.1415907
   Funk C, 2015, SCI DATA, V2, DOI 10.1038/sdata.2015.66
   GEORGE EI, 1993, J AM STAT ASSOC, V88, P881, DOI 10.2307/2290777
   Gething PW, 2016, NEW ENGL J MED, V375, P2435, DOI 10.1056/NEJMoa1606701
   GEYER CJ, 1992, J R STAT SOC B, V54, P657
   GEYER CJ, 1994, J ROY STAT SOC B MET, V56, P261
   Geyer CJ., 1996, MARKOV CHAIN MONTE C, P241
   Giardina F, 2012, PLOS ONE, V7, DOI 10.1371/journal.pone.0032625
   Giorgi E, 2018, INT STAT REV, V86, P571, DOI 10.1111/insr.12268
   Giorgi E, 2018, MALARIA J, V17, DOI 10.1186/s12936-018-2238-0
   Giorgi E, 2017, J STAT SOFTW, V78, P1, DOI 10.18637/jss.v078.i08
   Giorgi E, 2015, J R STAT SOC A STAT, V178, P445, DOI 10.1111/rssa.12069
   Hastie T., 2001, ELEMENTS STAT LEARNI
   Kabaria CW, 2017, MALARIA J, V16, DOI 10.1186/s12936-017-1694-2
   Lai YS, 2013, PARASITE VECTOR, V6, DOI 10.1186/1756-3305-6-359
   Lindgren F, 2011, J R STAT SOC B, V73, P423, DOI 10.1111/j.1467-9868.2011.00777.x
   Macharia PM, 2018, MALARIA J, V17, DOI 10.1186/s12936-018-2489-9
   Magalhaes RJS, 2011, ADV PARASIT, V74, P267, DOI 10.1016/B978-0-12-385897-9.00005-7
   Matern B., 1986, SPATIAL VARIATION, V2
   Mercer L, 2014, SPAT STAT-NETH, V8, P69, DOI 10.1016/j.spasta.2013.12.001
   Ministry of Health Community Development Gender Elderly and Children (MoHCDGEC) National Bureau of Statistics (NBS) Office of the Chief Government Statistician (OCGS) and ICF, 2016, TANZ DEM HLT SURV MA
   Molineaux L., 1988, P913
   Moraga P, 2015, PARASITE VECTOR, V8, DOI 10.1186/s13071-015-1166-x
   O'Hanlon SJ, 2016, PLOS NEGLECT TROP D, V10, DOI 10.1371/journal.pntd.0004328
   Odhiambo JN, 2020, BMJ GLOB HEALTH, V5, DOI 10.1136/bmjgh-2020-002919
   Omumbo JA, 2005, ACTA TROP, V93, P11, DOI 10.1016/j.actatropica.2004.08.010
   Osgood-Zimmerman A, 2018, NATURE, V555, P41, DOI 10.1038/nature25760
   Paige J., 2020, J SURVEY STAT METHOD, pSMAA011, DOI [10.1093/jssam/smaa011, DOI 10.1093/JSSAM/SMAA011]
   Proville J, 2017, PLOS ONE, V12, DOI 10.1371/journal.pone.0174610
   Rue H, 2009, J R STAT SOC B, V71, P319, DOI 10.1111/j.1467-9868.2008.00700.x
   Shmueli G, 2010, STAT SCI, V25, P289, DOI 10.1214/10-STS330
   Simpson D, 2017, STAT SCI, V32, P1, DOI 10.1214/16-STS576
   Slater H, 2013, PLOS ONE, V8, DOI 10.1371/journal.pone.0071574
   Snow RW, 2017, NATURE, V550, P515, DOI 10.1038/nature24059
   Stanton MC, 2013, ENVIRONMETRICS, V24, P158, DOI 10.1002/env.2205
   Thawer SG, 2020, MALARIA J, V19, DOI 10.1186/s12936-020-03250-4
   Utazi CE, 2021, STAT MED, V40, P2197, DOI 10.1002/sim.8897
   Utazi CE, 2018, VACCINE, V36, P1583, DOI 10.1016/j.vaccine.2018.02.020
   Watjou K, 2017, STAT MED, V36, P3708, DOI 10.1002/sim.7369
   Weiss DJ, 2015, MALARIA J, V14, DOI 10.1186/s12936-015-0574-x
   Wood S., 2017, GEN ADDITIVE MODELS, DOI 10.1201/9781315370279
   Zoure HGM, 2014, PARASITE VECTOR, V7, DOI 10.1186/1756-3305-7-326
NR 58
TC 0
Z9 0
U1 5
U2 5
PU ROYAL SOC
PI LONDON
PA 6-9 CARLTON HOUSE TERRACE, LONDON SW1Y 5AG, ENGLAND
SN 1742-5689
EI 1742-5662
J9 J R SOC INTERFACE
JI J. R. Soc. Interface
PD JUN 2
PY 2021
VL 18
IS 179
AR 20210104
DI 10.1098/rsif.2021.0104
PG 15
WC Multidisciplinary Sciences
SC Science & Technology - Other Topics
GA SO1XA
UT WOS:000658771100001
PM 34062104
OA Green Published, hybrid
DA 2021-09-17
ER

PT J
AU Jiang, AL
   Lee, MC
   Zhou, GF
   Zhong, DB
   Hawaria, D
   Kibret, S
   Yewhalaw, D
   Sanders, BF
   Yan, GY
   Hsu, KL
AF Jiang, Ai-Ling
   Lee, Ming-Chieh
   Zhou, Guofa
   Zhong, Daibin
   Hawaria, Dawit
   Kibret, Solomon
   Yewhalaw, Delenasaw
   Sanders, Brett F.
   Yan, Guiyun
   Hsu, Kuolin
TI Predicting distribution of malaria vector larval habitats in Ethiopia by
   integrating distributed hydrologic modeling with remotely sensed data
SO SCIENTIFIC REPORTS
LA English
DT Article
ID ANOPHELES-ARABIENSIS; LARGE-SCALE; TRANSMISSION; SURFACE; AFRICA;
   IRRIGATION; PARALLEL; ALGORITHM; MOSQUITOS; IMPACT
AB Larval source management has gained renewed interest as a malaria control strategy in Africa but the widespread and transient nature of larval breeding sites poses a challenge to its implementation. To address this problem, we propose combining an integrated high resolution (50 m) distributed hydrological model and remotely sensed data to simulate potential malaria vector aquatic habitats. The novelty of our approach lies in its consideration of irrigation practices and its ability to resolve complex ponding processes that contribute to potential larval habitats. The simulation was performed for the year of 2018 using ParFlow-Common Land Model (CLM) in a sugarcane plantation in the Oromia region, Ethiopia to examine the effects of rainfall and irrigation. The model was calibrated using field observations of larval habitats to successfully predict ponding at all surveyed locations from the validation dataset. Results show that without irrigation, at least half of the area inside the farms had a 40% probability of potential larval habitat occurrence. With irrigation, the probability increased to 56%. Irrigation dampened the seasonality of the potential larval habitats such that the peak larval habitat occurrence window during the rainy season was extended into the dry season. Furthermore, the stability of the habitats was prolonged, with a significant shift from semi-permanent to permanent habitats. Our study provides a hydrological perspective on the impact of environmental modification on malaria vector ecology, which can potentially inform malaria control strategies through better water management.
C1 [Jiang, Ai-Ling; Sanders, Brett F.; Hsu, Kuolin] Univ Calif Irvine, Dept Civil & Environm Engn, Irvine, CA 92717 USA.
   [Lee, Ming-Chieh; Zhou, Guofa; Zhong, Daibin; Kibret, Solomon; Yan, Guiyun] Univ Calif Irvine, Program Publ Hlth, Irvine, CA 92717 USA.
   [Hawaria, Dawit] Yirgalem Hosp, Med Coll, Yirgalem, Ethiopia.
   [Hawaria, Dawit; Yewhalaw, Delenasaw] Jimma Univ, Trop & Infect Dis Res Ctr TIDRC, Jimma, Ethiopia.
   [Yewhalaw, Delenasaw] Jimma Univ, Inst Hlth, Dept Med Lab Sci, Jimma, Ethiopia.
   [Sanders, Brett F.] Univ Calif Irvine, Dept Urban Planning & Publ Policy, Irvine, CA USA.
RP Jiang, AL; Hsu, KL (corresponding author), Univ Calif Irvine, Dept Civil & Environm Engn, Irvine, CA 92717 USA.; Yan, GY (corresponding author), Univ Calif Irvine, Program Publ Hlth, Irvine, CA 92717 USA.
EM jiangal@uci.edu; guiyuny@uci.edu; kuolinh@uci.edu
OI Kibret, Solomon/0000-0003-1793-6908
FU National Institutes of HealthUnited States Department of Health & Human
   ServicesNational Institutes of Health (NIH) - USA [U19 AI129326]; U.S.
   Department of Energy (DOE)United States Department of Energy (DOE)
   [DEIA0000018]; NASANational Aeronautics & Space Administration (NASA)
   [MIRO NNX15AQ06A]
FX We would like to thank the FDRE Sugar Corporation Arjo-Didessa Sugar
   Factory (Ethiopia) and the general manager, data manager, and data
   specialists who provided their valuable time for interviews and datasets
   for baseline information and model verification. We also express our
   gratitude towards UCI High Performance Cluster (HPC) staff for their
   support and assistance. This study was supported by grants from the
   National Institutes of Health (U19 AI129326), U.S. Department of Energy
   (DOE Prime Award DEIA0000018), and NASA (MIRO NNX15AQ06A). The funders
   had no role in the design study, data collection, analysis, decision to
   publish, or preparation of the manuscript.
CR Afrane YA, 2007, AM J TROP MED HYG, V77, P660, DOI 10.4269/ajtmh.2007.77.660
   Afrane YA, 2012, ANN NY ACAD SCI, V1249, P204, DOI 10.1111/j.1749-6632.2011.06432.x
   Arifin SMN, 2016, WILEY SER MODEL SIMU, P185
   Asare EO, 2016, PLOS ONE, V11, DOI 10.1371/journal.pone.0150626
   Ashby SF, 1996, NUCL SCI ENG, V124, P145, DOI 10.13182/NSE96-A24230
   Bett B, 2017, PLOS ONE, V12, DOI 10.1371/journal.pone.0172626
   Bhatt S, 2015, NATURE, V526, P207, DOI 10.1038/nature15535
   Bogh C, 2007, AM J TROP MED HYG, V76, P875
   Bomblies A, 2009, MALARIA J, V8, DOI 10.1186/1475-2875-8-223
   Carrasco-Escobar G, 2019, PLOS NEGLECT TROP D, V13, DOI 10.1371/journal.pntd.0007105
   Catry T, 2018, INT J ENV RES PUB HE, V15, DOI 10.3390/ijerph15030468
   Center U. S. G. S. (USGS) E. R. O. and S. (EROS), 2013, LANDSAT 8 OLI/TIRS Collection 1, DOI 10.5066/F71835S6
   Condon LE, 2014, ENVIRON RES LETT, V9, DOI 10.1088/1748-9326/9/3/034009
   Condon LE, 2013, ADV WATER RESOUR, V60, P135, DOI 10.1016/j.advwatres.2013.07.012
   Dai YJ, 2003, B AM METEOROL SOC, V84, P1013, DOI 10.1175/BAMS-84-8-1013
   Daniel G., 2020, WATER ENERGY NEXUS, V3, P143, DOI [10.1016/j.wen.2020.09.001, DOI 10.1016/J.WEN.2020.09.001]
   Degefa T, 2017, MALARIA J, V16, DOI 10.1186/s12936-017-2098-z
   Demissew A, 2020, MALARIA J, V19, DOI 10.1186/s12936-020-03416-0
   Ethiopian Corporation, 2020, ARJ DED SUG FACT
   Ferguson IM, 2012, ENVIRON RES LETT, V7, DOI 10.1088/1748-9326/7/4/044022
   Gallegos HA, 2009, ADV WATER RESOUR, V32, P1323, DOI 10.1016/j.advwatres.2009.05.008
   Gelaro R, 2017, J CLIMATE, V30, P5419, DOI 10.1175/JCLI-D-16-0758.1
   Gianotti RL, 2009, WATER RESOUR RES, V45, DOI 10.1029/2008WR007567
   Gimnig JE, 2001, J MED ENTOMOL, V38, P282, DOI 10.1603/0022-2585-38.2.282
   Gleeson T, 2014, GEOPHYS RES LETT, V41, P3891, DOI 10.1002/2014GL059856
   Hardy AJ, 2013, PLOS ONE, V8, DOI 10.1371/journal.pone.0081931
   Hardy A, 2019, REMOTE SENS-BASEL, V11, DOI 10.3390/rs11050593
   Hardy A, 2017, PARASITE VECTOR, V10, DOI 10.1186/s13071-017-1973-3
   Hawaria D, 2019, MALARIA J, V18, P1, DOI [10.1186/s12936-018-2635-4, DOI 10.1186/S12936-018-2635-4]
   Hawaria D, 2020, INFECT DIS POVERTY, V9, DOI 10.1186/s40249-019-0620-y
   Hawaria D, 2019, MALARIA J, V18, DOI 10.1186/s12936-019-2820-0
   Hengl T, 2017, PLOS ONE, V12, DOI 10.1371/journal.pone.0169748
   Hong Y, 2004, J APPL METEOROL, V43, P1834, DOI 10.1175/JAM2173.1
   Ijumba JN, 2001, MED VET ENTOMOL, V15, P1, DOI 10.1046/j.1365-2915.2001.00279.x
   Jaros A, 2019, J HYDROL, V575, P175, DOI 10.1016/j.jhydrol.2019.04.094
   Ji P, 2017, J GEOPHYS RES-ATMOS, V122, P12077, DOI 10.1002/2017JD027366
   Jones JE, 2001, ADV WATER RESOUR, V24, P763, DOI 10.1016/S0309-1708(00)00075-0
   Kibret S, 2019, MALARIA J, V18, DOI 10.1186/s12936-019-2689-y
   Kibret S, 2010, TROP MED INT HEALTH, V15, P41, DOI 10.1111/j.1365-3156.2009.02423.x
   Kollet SJ, 2008, WATER RESOUR RES, V44, DOI 10.1029/2007WR006004
   Kollet SJ, 2006, ADV WATER RESOUR, V29, P945, DOI 10.1016/j.advwatres.2005.08.006
   Kollet SJ, 2010, WATER RESOUR RES, V46, DOI 10.1029/2009WR008730
   Mabaso MLH, 2007, AM J TROP MED HYG, V76, P33, DOI 10.4269/ajtmh.2007.76.33
   Maxwell RM, 2013, ADV WATER RESOUR, V53, P109, DOI 10.1016/j.advwatres.2012.10.001
   Maxwell RM, 2005, J HYDROMETEOROL, V6, P233, DOI 10.1175/JHM422.1
   Mushinzimana E, 2006, MALARIA J, V5, DOI 10.1186/1475-2875-5-13
   Mutuku FM, 2009, INT J HEALTH GEOGR, V8, DOI 10.1186/1476-072X-8-19
   NASA JPL, 2013, NASA SHUTTL RAD TOP, DOI [10.5067/MEaSUREs/SRTM/SRTMGL1.003, DOI 10.5067/MEASURES/SRTM/SRTMGL1.003]
   Nyanjom SRG, 2003, J HERED, V94, P457, DOI 10.1093/jhered/esg100
   Olalubi OA, 2016, J PREV INFECT CONTRO, V2, P2, DOI [10.21767/2471-9668.100015, DOI 10.21767/2471-9668.100015]
   Ozesmi Stacy L., 2002, Wetlands Ecology and Management, V10, P381, DOI 10.1023/A:1020908432489
   Nguyen P, 2019, SCI DATA, V6, DOI 10.1038/sdata.2018.296
   Rabus B, 2003, ISPRS J PHOTOGRAMM, V57, P241, DOI 10.1016/S0924-2716(02)00124-7
   Rejmankova E, 2013, ANOPHELES MOSQUITOES - NEW INSIGHTS INTO MALARIA VECTORS, P397, DOI 10.5772/55229
   Richards LA, 1931, PHYSICS-J GEN APPL P, V1, P318, DOI 10.1063/1.1745010
   Rodell M, 2004, GEOPHYS RES LETT, V31, DOI 10.1029/2004GL020873
   Soti V, 2012, PLOS NEGLECT TROP D, V6, DOI 10.1371/journal.pntd.0001795
   Sun QH, 2018, REV GEOPHYS, V56, P79, DOI 10.1002/2017RG000574
   World Health Organization, 2013, LARVAL SOURCE MANAGE, DOI [10.1564/v25_feb_13, DOI 10.1564/V25_FEB_13]
   Yakob L, 2011, J R SOC INTERFACE, V8, P799, DOI 10.1098/rsif.2010.0537
   Zou L, 2006, J MED ENTOMOL, V43, P1034, DOI 10.1603/0022-2585(2006)43[1034:MLHMUR]2.0.CO;2
NR 61
TC 0
Z9 0
U1 0
U2 0
PU NATURE RESEARCH
PI BERLIN
PA HEIDELBERGER PLATZ 3, BERLIN, 14197, GERMANY
SN 2045-2322
J9 SCI REP-UK
JI Sci Rep
PD MAY 12
PY 2021
VL 11
IS 1
AR 10150
DI 10.1038/s41598-021-89576-8
PG 14
WC Multidisciplinary Sciences
SC Science & Technology - Other Topics
GA SF2QC
UT WOS:000652604900006
PM 33980945
OA gold, Green Published
DA 2021-09-17
ER

PT J
AU Zahid, MN
   Perna, S
AF Zahid, Muhammad Nauman
   Perna, Simone
TI Continent-Wide Analysis of COVID 19: Total Cases, Deaths, Tests,
   Socio-Economic, and Morbidity Factors Associated to the Mortality Rate,
   and Forecasting Analysis in 2020-2021
SO INTERNATIONAL JOURNAL OF ENVIRONMENTAL RESEARCH AND PUBLIC HEALTH
LA English
DT Article
DE COVID-19; continents; epidemiology; infection; deaths; risk factors
ID OUTBREAK; HEALTH
AB Background: The severe acute respiratory syndrome coronavirus 2 (SARS-CoV-2) was first reported in China in December 2019 and has become a pandemic that resulted in more than one million deaths and infected over 35 million people worldwide. In this study, a continent-wide analysis of COVID-19 cases from 31st December 2019 to 14th June 2020 was performed along with socio-economic factors associated with mortality rates as well as a predicted future scenario of COVID-19 cases until the end of 2020. Methods: Epidemiological and statistical tools such as linear regression, Pearson's correlation analysis, and the Auto Regressive Integrated Moving Average (ARIMA) model were used in this study. Results: This study shows that the highest number of cases per million population was recorded in Europe, while the trend of new cases is lowest in Africa. The mortality rates in different continents were as follows: North America 4.57%, Europe 3.74%, South America 3.87%, Africa 3.49%, Oceania and Asia less than 2%. Linear regression analysis showed that hospital beds, GDP, diabetes, and higher average age were the significant risk factors for mortality in different continents. The forecasting analysis since the first case of COVID-19 until 1st January 2021 showed that the worst scenario at the end of 2020 predicts a range from 0 to 300,000 daily new cases and a range from 0 to 16,000 daily new deaths. Conclusion: Epidemiological and clinical features of COVID-19 should be better defined, since they can play an import role in future strategies to control this pandemic.
C1 [Zahid, Muhammad Nauman; Perna, Simone] Univ Bahrain, Dept Biol, Coll Sci, Sakhir 32038, Bahrain.
RP Perna, S (corresponding author), Univ Bahrain, Dept Biol, Coll Sci, Sakhir 32038, Bahrain.
EM nzahid@uob.edu.bh; simoneperna@hotmail.it
RI Perna, Simone/Y-8892-2018
OI Perna, Simone/0000-0002-2720-1473
CR Adhikari SP, 2020, INFECT DIS POVERTY, V9, DOI 10.1186/s40249-020-00646-x
   Alabdulmonem W., 2020, COVID 19 GLOBAL PUBL, P7
   Chintalapudi N, 2020, J MICROBIOL IMMUNOL, V53, P396, DOI 10.1016/j.jmii.2020.04.004
   Comunian S, 2020, INT J ENV RES PUB HE, V17, DOI 10.3390/ijerph17124487
   Friedman Joseph, 2020, medRxiv, DOI 10.1101/2020.07.13.20151233
   Harapan H, 2020, J INFECT PUBLIC HEAL, V13, P667, DOI 10.1016/j.jiph.2020.03.019
   Hui DS, 2020, INT J INFECT DIS, V91, P264, DOI 10.1016/j.ijid.2020.01.009
   Jones R, 2020, MANY EXTRA DEATHS HA
   Lahner E, 2020, INT J ENV RES PUB HE, V17, DOI 10.3390/ijerph17124417
   Lakhani HV, 2020, INT J ENV RES PUB HE, V17, DOI 10.3390/ijerph17124279
   Li LX, 2020, INFECT DIS MODEL, V5, P282, DOI 10.1016/j.idm.2020.03.002
   Lipsitch M, 2020, NEW ENGL J MED, V382, P1194, DOI 10.1056/NEJMp2002125
   Lu HZ, 2020, J MED VIROL, V92, P401, DOI [10.1002/jmv.25678, 10.1002/jmv.2567]
   Luo J., 2020, PREDICTIVE MONITORIN
   Petropoulos F, 2020, PLOS ONE, V15, DOI 10.1371/journal.pone.0231236
   Rose S, 2009, INT ETHICAL GUIDELIN
   SABOIA JLM, 1977, J AM STAT ASSOC, V72, P264, DOI 10.2307/2286787
   Salgotra R, 2020, CHAOS SOLITON FRACT, V138, DOI 10.1016/j.chaos.2020.109945
   Taubenberger JK, 2006, EMERG INFECT DIS, V12, P15, DOI 10.3201/eid1209.05-0979
   Tobias A, 2020, ENVIRON RES, V186, DOI 10.1016/j.envres.2020.109553
   Tosepu R, 2020, SCI TOTAL ENVIRON, V725, DOI 10.1016/j.scitotenv.2020.138436
   Wagner W.E., 2019, USING IBM SPSS STAT
   World Health Organization, COR DIS COVID 19 PAN
NR 23
TC 0
Z9 0
U1 1
U2 1
PU MDPI
PI BASEL
PA ST ALBAN-ANLAGE 66, CH-4052 BASEL, SWITZERLAND
EI 1660-4601
J9 INT J ENV RES PUB HE
JI Int. J. Environ. Res. Public Health
PD MAY
PY 2021
VL 18
IS 10
AR 5350
DI 10.3390/ijerph18105350
PG 10
WC Environmental Sciences; Public, Environmental & Occupational Health
SC Environmental Sciences & Ecology; Public, Environmental & Occupational
   Health
GA SI5TU
UT WOS:000654888500001
PM 34069764
OA gold, Green Published
DA 2021-09-17
ER

PT J
AU Elsheikh, AH
   Saba, AI
   Abd Elaziz, M
   Lu, SF
   Shanmugan, S
   Muthuramalingam, T
   Kumar, R
   Mosleh, AO
   Essa, FA
   Shehabeldeen, TA
AF Elsheikh, Ammar H.
   Saba, Amal, I
   Abd Elaziz, Mohamed
   Lu, Songfeng
   Shanmugan, S.
   Muthuramalingam, T.
   Kumar, Ravinder
   Mosleh, Ahmed O.
   Essa, F. A.
   Shehabeldeen, Taher A.
TI Deep learning-based forecasting model for COVID-19 outbreak in Saudi
   Arabia
SO PROCESS SAFETY AND ENVIRONMENTAL PROTECTION
LA English
DT Review
DE COVID-19; Forecasting; Deep learning; Saudi Arabia
ID VECTOR FUNCTIONAL-LINK; ARTIFICIAL NEURAL-NETWORK; PREDICTION; SYSTEMS;
   NUMBER
AB COVID-19 outbreak has become a global pandemic that affected more than 200 countries. Predicting the epidemiological behavior of this outbreak has a vital role to prevent its spreading. In this study, long short-term memory (LSTM) network as a robust deep learning model is proposed to forecast the number of total confirmed cases, total recovered cases, and total deaths in Saudi Arabia. The model was trained using the official reported data. The optimal values of the model's parameters that maximize the forecasting accuracy were determined. The forecasting accuracy of the model was assessed using seven statistical assessment criteria, namely, root mean square error (RMSE), coefficient of determination (R-2), mean absolute error (MAE), efficiency coefficient (EC), overall index (OI), coefficient of variation (COV), and coefficient of residual mass (CRM). A reasonable forecasting accuracy was obtained. The forecasting accuracy of the suggested model is compared with two other models. The first is a statistical based model called autoregressive integrated moving average (ARIMA). The second is an artificial intelligence based model called nonlinear autoregressive artificial neural networks (NARANN). Finally, the proposed LSTM model was applied to forecast the total number of confirmed cases as well as deaths in six different countries; Brazil, India, Saudi Arabia, South Africa, Spain, and USA. These countries have different epidemic trends as they apply different polices and have different age structure, weather, and culture. The social distancing and protection measures applied in different countries are assumed to be maintained during the forecasting period. The obtained results may help policymakers to control the disease and to put strategic plans to organize Hajj and the closure periods of the schools and universities. (C) 2020 Institution of Chemical Engineers. Published by Elsevier B.V. All rights reserved.
C1 [Elsheikh, Ammar H.] Tanta Univ, Fac Engn, Dept Prod Engn & Mech Design, Tanta 31527, Egypt.
   [Saba, Amal, I] Tanta Univ, Fac Med, Dept Histol, Tanta 31527, Egypt.
   [Abd Elaziz, Mohamed] Zagazig Univ, Fac Sci, Dept Math, Zagazig, Egypt.
   [Lu, Songfeng] Huazhong Univ Sci & Technol, Sch Comp Sci & Technol, Wuhan 430074, Peoples R China.
   [Shanmugan, S.] Koneru Lakshmaiah Educ Fdn, Res Ctr Solar Energy, Dept Phys, Vaddeswaram 522502, Andhra Pradesh, India.
   [Muthuramalingam, T.] SRM Inst Sci & Technol, Dept Mechatron Engn, Kattankulathur Campus, Chennai 603203, Tamil Nadu, India.
   [Kumar, Ravinder] Lovely Profess Univ, Dept Mech Engn, Jalandhar 144411, Punjab, India.
   [Mosleh, Ahmed O.] Benha Univ, Shoubra Fac Engn, Shoubra St 108,PO 11629, Cairo, Egypt.
   [Essa, F. A.; Shehabeldeen, Taher A.] Kafrelsheikh Univ, Fac Engn, Mech Engn Dept, Kafrelsheikh 33516, Egypt.
RP Elsheikh, AH (corresponding author), Tanta Univ, Fac Engn, Dept Prod Engn & Mech Design, Tanta 31527, Egypt.
EM ammar_elsheikh@f-eng.tanta.edu.eg
RI 于, 于增臣/AAH-4657-2021; Mosleh, Ahmed O./S-7919-2016
OI Mosleh, Ahmed O./0000-0002-0247-7975; Saba, Amal/0000-0001-7049-3515;
   atia, Taher/0000-0003-2930-6989
CR Abd Elaziz M, 2020, J MATER RES TECHNOL, V9, P11370, DOI 10.1016/j.jmrt.2020.08.022
   Abd Elaziz M, 2019, INT J REFRIG, V102, P47, DOI 10.1016/j.ijrefrig.2019.03.009
   Abdulmajeed K, 2020, DATA BRIEF, V30, DOI 10.1016/j.dib.2020.105683
   Al-qaness MAA, 2020, INT J ENV RES PUB HE, V17, DOI 10.3390/ijerph17103520
   Al-qaness MAA, 2020, J CLIN MED, V9, DOI 10.3390/jcm9030674
   Velasquez RMA, 2020, CHAOS SOLITON FRACT, V136, DOI 10.1016/j.chaos.2020.109924
   Babikir HA, 2019, ALEX ENG J, V58, P1077, DOI 10.1016/j.aej.2019.09.010
   Boccaletti S, 2020, CHAOS SOLITON FRACT, V135, DOI 10.1016/j.chaos.2020.109794
   Cao DM, 2020, INT J INFECT DIS, V95, P294, DOI 10.1016/j.ijid.2020.04.047
   Cassaro FAM, 2020, SCI TOTAL ENVIRON, V728, DOI 10.1016/j.scitotenv.2020.138834
   Ceylan Z, 2020, SCI TOTAL ENVIRON, V729, DOI 10.1016/j.scitotenv.2020.138817
   Chakraborty T, 2020, CHAOS SOLITON FRACT, V135, DOI 10.1016/j.chaos.2020.109850
   Chimmula VKR, 2020, CHAOS SOLITON FRACT, V135, DOI 10.1016/j.chaos.2020.109864
   Chintalapudi N, 2020, J MICROBIOL IMMUNOL, V53, P396, DOI 10.1016/j.jmii.2020.04.004
   Chintalapudi N, 2020, INT J INFECT DIS, V96, P327, DOI 10.1016/j.ijid.2020.05.029
   Collivignarelli MC, 2020, PROCESS SAF ENVIRON, V143, P196, DOI 10.1016/j.psep.2020.06.049
   Ribeiro MHD, 2020, CHAOS SOLITON FRACT, V135, DOI 10.1016/j.chaos.2020.109853
   Earnest A, 2005, BMC HEALTH SERV RES, V5, DOI 10.1186/1472-6963-5-36
   Elsheikh AH, 2021, PROCESS SAF ENVIRON, V148, P273, DOI 10.1016/j.psep.2020.09.068
   Elsheikh AH, 2021, J INTELL MANUF, V32, P1377, DOI 10.1007/s10845-020-01617-7
   Elsheikh AH, 2020, SN APPL SCI, V2, DOI 10.1007/s42452-019-1610-1
   Elsheikh AH, 2019, SOL ENERGY, V180, P622, DOI 10.1016/j.solener.2019.01.037
   Essa FA, 2020, PROCESS SAF ENVIRON, V144, P322, DOI 10.1016/j.psep.2020.07.044
   Essa FA, 2020, APPL THERM ENG, V170, DOI 10.1016/j.applthermaleng.2020.115020
   He ZR, 2018, INT J INFECT DIS, V74, P61, DOI 10.1016/j.ijid.2018.07.003
   Kang D, 2020, INT J INFECT DIS, V94, P96, DOI 10.1016/j.ijid.2020.03.076
   Le XH, 2019, WATER-SUI, V11, DOI 10.3390/w11071387
   Maleki M, 2020, TRAVEL MED INFECT DI, V37, DOI 10.1016/j.tmaid.2020.101742
   Marimuthu Yamini, 2020, Indian J Tuberc, V67, P177, DOI 10.1016/j.ijtb.2020.05.006
   Materassi, 2019, CHAOS SOLITON FRACT, V4, DOI [DOI 10.1016/J.CSFX.2020.100032, 10.1016/j.csfx.2020.100032]
   Nishiura H., 2020, RATE UNDERASCERTAINM
   Qi HC, 2020, SCI TOTAL ENVIRON, V728, DOI 10.1016/j.scitotenv.2020.138778
   Ren HY, 2020, SCI TOTAL ENVIRON, V729, DOI 10.1016/j.scitotenv.2020.138995
   Saba AI, 2020, PROCESS SAF ENVIRON, V141, P1, DOI 10.1016/j.psep.2020.05.029
   Ahmar AS, 2020, SCI TOTAL ENVIRON, V729, DOI 10.1016/j.scitotenv.2020.138883
   Salgotra R, 2020, CHAOS SOLITON FRACT, V138, DOI 10.1016/j.chaos.2020.109945
   Shehabeldeen TA, 2020, IEEE ACCESS, V8, P79896, DOI 10.1109/ACCESS.2020.2990137
   Shehabeldeen TA, 2019, J MATER RES TECHNOL, V8, P5882, DOI 10.1016/j.jmrt.2019.09.060
   Sherstinsky A, 2020, PHYSICA D, V404, DOI 10.1016/j.physd.2019.132306
   Shi P, 2020, SCI TOTAL ENVIRON, V728, DOI 10.1016/j.scitotenv.2020.138890
   Singh S, 2020, CHAOS SOLITON FRACT, V135, DOI 10.1016/j.chaos.2020.109866
   Thomas-Rddel D, 2020, ANAESTHESIST, V69, P225, DOI 10.1007/s00101-020-00758-x
   Utkucan S, 2020, CHAOS SOLITON FRACT
   Wang LS, 2020, SCI TOTAL ENVIRON, V727, DOI 10.1016/j.scitotenv.2020.138394
   Wu Y, 2020, SCI TOTAL ENVIRON, V729, DOI 10.1016/j.scitotenv.2020.139051
   Xu H, 2020, SCI TOTAL ENVIRON, V731, DOI 10.1016/j.scitotenv.2020.139211
   Yousaf M, 2020, CHAOS SOLITON FRACT, V138, DOI 10.1016/j.chaos.2020.109926
   Yu Hye-Kyung, 2013, Osong Public Health Res Perspect, V4, P358, DOI 10.1016/j.phrp.2013.10.009
   Zhao S, 2020, J CLIN MED, V9, DOI 10.3390/jcm9020388
NR 49
TC 6
Z9 6
U1 7
U2 164
PU ELSEVIER
PI AMSTERDAM
PA RADARWEG 29, 1043 NX AMSTERDAM, NETHERLANDS
SN 0957-5820
EI 1744-3598
J9 PROCESS SAF ENVIRON
JI Process Saf. Environ. Protect.
PD MAY
PY 2021
VL 149
BP 223
EP 233
DI 10.1016/j.psep.2020.10.048
PG 11
WC Engineering, Environmental; Engineering, Chemical
SC Engineering
GA RV7PT
UT WOS:000646020600006
PM 33162687
OA Green Published
DA 2021-09-17
ER

PT J
AU ArunKumar, KE
   Kalaga, DV
   Kumar, CMS
   Chilkoor, G
   Kawaji, M
   Brenza, TM
AF ArunKumar, K. E.
   Kalaga, Dinesh V.
   Kumar, Ch. Mohan Sai
   Chilkoor, Govinda
   Kawaji, Masahiro
   Brenza, Timothy M.
TI Forecasting the dynamics of cumulative COVID-19 cases (confirmed,
   recovered and deaths) for top-16 countries using statistical machine
   learning models: Auto-Regressive Integrated Moving Average (ARIMA) and
   Seasonal Auto-Regressive Integrated Moving Average (SARIMA)
SO APPLIED SOFT COMPUTING
LA English
DT Article
DE COVID-19; Statistical modeling; Pandemic; ARIMA SARIMA; Time-series
   forecast; Auto-Correlation Function (ACF); Akaike Information Criteria
   (AIC); Bayesian Information Criterion (BIC)
AB Most countries are reopening or considering lifting the stringent prevention policies such as lockdowns, consequently, daily coronavirus disease (COVID-19) cases (confirmed, recovered and deaths) are increasing significantly. As of July 25th, there are 16.5 million global cumulative confirmed cases, 9.4 million cumulative recovered cases and 0.65 million deaths. There is a tremendous necessity of supervising and estimating future COVID-19 cases to control the spread and help countries prepare their healthcare systems. In this study, time-series models - Auto-Regressive Integrated Moving Average (ARIMA) and Seasonal Auto-Regressive Integrated Moving Average (SARIMA) are used to forecast the epidemiological trends of the COVID-19 pandemic for top-16 countries where 70%-80% of global cumulative cases are located. Initial combinations of the model parameters were selected using the auto-ARIMA model followed by finding the optimized model parameters based on the best fit between the predictions and test data. Analytical tools Auto-Correlation function (ACF), Partial Auto-Correlation Function (PACF), Akaike Information Criterion (AIC) and Bayesian Information Criterion (BIC) were used to assess the reliability of the models. Evaluation metrics Mean Absolute Error (MAE), Mean Square Error (MSE), Root Mean Square Error (RMSE) and Mean Absolute Percent Error (MAPE) were used as criteria for selecting the best model. A case study was presented where the statistical methodology was discussed in detail for model selection and the procedure for forecasting the COVID-19 cases of the USA. Best model parameters of ARIMA and SARIMA for each country are selected manually and the optimized parameters are then used to forecast the COVID-19 cases. Forecasted trends for confirmed and recovered cases showed an exponential rise for countries such as the United States, Brazil, South Africa, Colombia, Bangladesh, India, Mexico and Pakistan. Similarly, trends for cumulative deaths showed an exponential rise for countries Brazil, South Africa, Chile, Colombia, Bangladesh, India, Mexico, Iran, Peru, and Russia. SARIMA model predictions are more realistic than that of the ARIMA model predictions confirming the existence of seasonality in COVID-19 data. The results of this study not only shed light on the future trends of the COVID-19 outbreak in top-16 countries but also guide these countries to prepare their health care policies for the ongoing pandemic. The data used in this work is obtained from publicly available John Hopkins University's COVID-19 database. (C) 2021 Elsevier B.V. All rights reserved.
C1 [ArunKumar, K. E.; Brenza, Timothy M.] South Dakota Sch Mines & Technol, Dept Chem & Biol Engn, Rapid City, SD 57701 USA.
   [Kalaga, Dinesh V.; Kawaji, Masahiro] CUNY, Mech Engn Dept, New York, NY 10031 USA.
   [Kumar, Ch. Mohan Sai] CSIR Cent Inst Med & Aromat Plants, Proc Chem & Technol, Lucknow 226015, Uttar Pradesh, India.
   [Chilkoor, Govinda] South Dakota Sch Mines & Technol, Dept Civil & Environm Engn, Rapid City, SD 57701 USA.
   [Brenza, Timothy M.] South Dakota Sch Mines & Technol, Biomed Engn Program, Rapid City, SD 57701 USA.
RP ArunKumar, KE (corresponding author), South Dakota Sch Mines & Technol, Dept Chem & Biol Engn, Rapid City, SD 57701 USA.; Kalaga, DV (corresponding author), CUNY, Mech Engn Dept, New York, NY 10031 USA.; Brenza, TM (corresponding author), 501 St Joseph St, Rapid City, SD 57701 USA.
EM eswararunkumar.kalaga@mines.sdsmt.edu; dkalaga@ccny.cuny.edu;
   Timothy.Brenza@sdsmt.edu
RI Kalaga, Eswar ArunKumar/AAS-1446-2021
CR Andersen M, 2020, EARLY EVIDENCE PHYS, DOI [10.2139/ssrn.3569368, DOI 10.2139/SSRN.3569368]
   [Anonymous], 2020, LANCET, V395, P1315, DOI 10.1016/S0140-6736(20)30938-7
   Ardabili S.F., 2020, 3580188 SSRN
   ArunKumar K.E., 2021, CHAOS SOLITON FRACT
   Azarafza M., 2020, MEDRXIV
   Box G. E., 1976, TIME SERIES ANAL FOR
   CDC, 2020, COVIDVIEW WEEKL SUMM
   Centers for Disease Control and Prevention (CDC), 2020, CONS EV GATH
   Ceylan Z, 2020, SCI TOTAL ENVIRON, V729, DOI 10.1016/j.scitotenv.2020.138817
   Chen Y, 2020, EPIDEMIOL INFECT, V148, DOI 10.1017/S0950268820000151
   Chimmula VKR, 2020, CHAOS SOLITON FRACT, V135, DOI 10.1016/j.chaos.2020.109864
   Cooley PC, 2016, COMPUT MATH ORGAN TH, V22, P71, DOI 10.1007/s10588-015-9198-5
   Cucinotta Domenico, 2020, Acta Biomed, V91, P157, DOI 10.23750/abm.v91i1.9397
   Ribeiro MHD, 2020, CHAOS SOLITON FRACT, V135, DOI 10.1016/j.chaos.2020.109853
   Elhassan T, 2020, MATH MODELING COVID
   Fanoodi B, 2019, COMPUT BIOL MED, V113, DOI 10.1016/j.compbiomed.2019.103415
   Ghosal S., 2020, DIABET METAB SYND OB
   J.H.U.a.M.C.V.R. Center, 2020, CORONA VIRUS RESOURC
   J.H.U.C. f.S.S.a. Engineering, 2020, NOV COR COVID 19 CAS
   Kapoor R., 2020, GOD IS RAIN IMPACT R, DOI [10.2139/ssrn.3605549, DOI 10.2139/SSRN.3605549]
   Maleki M, 2020, TRAVEL MED INFECT DI, V37, DOI 10.1016/j.tmaid.2020.101742
   Marbaniang S.P., 2020, FORECASTING PREVALEN, DOI [10.21203/rs.3.rs-34555/v1, DOI 10.21203/RS.3.RS-34555/V1]
   Meares HDD, 2020, MED J AUSTRALIA, V212, P470, DOI 10.5694/mja2.50605
   Moftakhar L, 2020, ARCH IRAN MED, V23, P235, DOI [10.34172/aim.2020.03, 10.34172/aim.2020.03 Abstract View:]
   Nayak M.S.D.P., 2019, INT J COLLAB RES INT, V11, P924
   Olayemi O.S., 2020, OPEN J STAT, V10, P412
   Parbat D, 2020, CHAOS SOLITON FRACT, V138, DOI 10.1016/j.chaos.2020.109942
   Parodi SM, 2020, JAMA-J AM MED ASSOC, V323, P1441, DOI 10.1001/jama.2020.3882
   Perone G., 2020, ARIMA MODEL FORECAST, DOI [10.1101/2020.04.27.20081539., DOI 10.1101/2020.04.27.20081539]
   Peto J, 2020, LANCET, V395, P1420, DOI 10.1016/S0140-6736(20)30936-3
   Pulla P, 2020, BMJ-BRIT MED J, V368, DOI 10.1136/bmj.m1251
   Salgotra R, 2020, CHAOS SOLITON FRACT, V138, DOI 10.1016/j.chaos.2020.109945
   Tran TT, 2020, GLOB J ENVIRON SCI M, V6, P1, DOI 10.22034/GJESM.2019.06.SI.01
   W.H. Organization, 2020, WHO ANN COVID 19 OUT
   Watkins J, 2020, BMJ-BRIT MED J, V368, DOI 10.1136/bmj.m810
   Wind TR, 2020, INTERNET INTERV, V20, DOI 10.1016/j.invent.2020.100317
   Wu W, 2019, BMC INFECT DIS, V19, DOI 10.1186/s12879-019-4028-x
   Yaffee R. A, 2000, INTRO TIME SERIES AN
   Zhang XY, 2013, PLOS ONE, V8, DOI 10.1371/journal.pone.0063116
   Zhu N, 2020, NEW ENGL J MED, V382, P727, DOI 10.1056/NEJMoa2001017
NR 40
TC 5
Z9 5
U1 15
U2 24
PU ELSEVIER
PI AMSTERDAM
PA RADARWEG 29, 1043 NX AMSTERDAM, NETHERLANDS
SN 1568-4946
EI 1872-9681
J9 APPL SOFT COMPUT
JI Appl. Soft. Comput.
PD MAY
PY 2021
VL 103
AR 107161
DI 10.1016/j.asoc.2021.107161
PG 26
WC Computer Science, Artificial Intelligence; Computer Science,
   Interdisciplinary Applications
SC Computer Science
GA RF9TO
UT WOS:000635181000001
PM 33584158
OA Green Published
DA 2021-09-17
ER

PT J
AU Nsoesie, EO
   Oladeji, O
   Abah, ASA
   Ndeffo-Mbah, ML
AF Nsoesie, Elaine O.
   Oladeji, Olubusola
   Abah, Aristide S. Abah
   Ndeffo-Mbah, Martial L.
TI Forecasting influenza-like illness trends in Cameroon using Google
   Search Data
SO SCIENTIFIC REPORTS
LA English
DT Article
AB Although acute respiratory infections are a leading cause of mortality in sub-Saharan Africa, surveillance of diseases such as influenza is mostly neglected. Evaluating the usefulness of influenza-like illness (ILI) surveillance systems and developing approaches for forecasting future trends is important for pandemic preparedness. We applied and compared a range of robust statistical and machine learning models including random forest (RF) regression, support vector machines (SVM) regression, multivariable linear regression and ARIMA models to forecast 2012 to 2018 trends of reported ILI cases in Cameroon, using Google searches for influenza symptoms, treatments, natural or traditional remedies as well as, infectious diseases with a high burden (i.e., AIDS, malaria, tuberculosis). The R-2 and RMSE (Root Mean Squared Error) were statistically similar across most of the methods, however, RF and SVM had the highest average R-2 (0.78 and 0.88, respectively) for predicting ILI per 100,000 persons at the country level. This study demonstrates the need for developing contextualized approaches when using digital data for disease surveillance and the usefulness of search data for monitoring ILI in sub-Saharan African countries.
C1 [Nsoesie, Elaine O.; Oladeji, Olubusola] Boston Univ, Dept Global Hlth, Sch Publ Hlth, 801 Massachusetts Ave,Crosstown Ctr 3rd Floor, Boston, MA 02119 USA.
   [Abah, Aristide S. Abah] Minist Hlth, Dept Epidemiol Surveillance, Yaounde, Cameroon.
   [Ndeffo-Mbah, Martial L.] Texas A&M Univ, Coll Vet Med & Biomed Sci, Dept Vet Integrat Biosci, College Stn, TX 77843 USA.
RP Nsoesie, EO (corresponding author), Boston Univ, Dept Global Hlth, Sch Publ Hlth, 801 Massachusetts Ave,Crosstown Ctr 3rd Floor, Boston, MA 02119 USA.
EM onelaine@bu.edu
FU National Institutes of HealthUnited States Department of Health & Human
   ServicesNational Institutes of Health (NIH) - USA [K01ES025438]; Texas
   AM University
FX Elaine O. Nsoesie is supported by funding from the National Institutes
   of Health (Award Number K01ES025438). Martial L. Ndeffo-Mbah is
   supported by a faculty startup funding from Texas A&M University.
CR Abebe R., 2018, ABS180605740 CORR
   Althouse BM, 2015, EPJ DATA SCI, V4, DOI 10.1140/epjds/s13688-015-0054-0
   Ashton RA, 2016, BMC PUBLIC HEALTH, V16, DOI 10.1186/s12889-015-2680-7
   Biggerstaff M, 2016, BMC INFECT DIS, V16, DOI 10.1186/s12879-016-1669-x
   Box G. E. P., 1970, TIME SERIES ANAL FOR
   Breiman L, 2001, MACH LEARN, V45, P5, DOI 10.1023/A:1010933404324
   Breiman L, 1996, MACH LEARN, V24, P123, DOI 10.1023/A:1018054314350
   Brockwell P.J., 2002, INTRO TIME SERIES FO, V2 Edn.
   Brownstein JS, 2009, NEW ENGL J MED, V360, P2153, DOI [10.1056/NEJMp0900702, 10.1056/NEJMp0904012]
   Chang CC, 2011, ACM T INTEL SYST TEC, V2, DOI 10.1145/1961189.1961199
   Chowell G, 2010, P ROY SOC B-BIOL SCI, V277, P1857, DOI 10.1098/rspb.2009.1897
   Culotta A, 2010, ARXIV10074748
   Demsar J, 2006, J MACH LEARN RES, V7, P1
   Drucker H, 1997, ADV NEUR IN, V9, P155
   Fineberg HV, 2014, NEW ENGL J MED, V370, P1335, DOI 10.1056/NEJMra1208802
   Fischer WA, 2014, GLOB HEART, V9, P325, DOI 10.1016/j.gheart.2014.08.004
   Gessner BD, 2011, LANCET INFECT DIS, V11, P223, DOI 10.1016/S1473-3099(11)70008-1
   Gibson G., 2019, IMPROVING PROBABILIS
   Hastie T., 2009, ELEMENTS STAT LEARNI, V2nd ed., DOI DOI 10.1007/978-0-387-84858-7
   Henly S, 2017, PREV MED, V101, P18, DOI 10.1016/j.ypmed.2017.05.009
   Hyndman R.J., 2007, AUTOMATIC TIME SERIE
   Katz M.A, 2012, INFLUENZA AFRICA UNC
   Koul PA, 2014, EMERG INFECT DIS, V20, P1723, DOI 10.3201/eid2010.140431
   Lazer D, 2014, SCIENCE, V343, P1203, DOI 10.1126/science.1248506
   Lu FS, 2018, JMIR PUBLIC HLTH SUR, V4, P31, DOI 10.2196/publichealth.8950
   Mack A., 2007, GLOBAL INFECT DIS SU
   Majumder MS, 2016, JMIR PUBLIC HLTH SUR, V2
   Meinshausen N, 2006, J MACH LEARN RES, V7, P983
   Meyer D., 2019, PACKAGE E1071
   Monamele CG, 2019, PLOS ONE, V14
   Nair H, 2011, LANCET, V378, P1917, DOI 10.1016/S0140-6736(11)61051-9
   NEMENYI P, 1962, BIOMETRICS, V18, P263
   Ng Sophia, 2015, Curr Epidemiol Rep, V2, P89
   Njifon HLM, 2019, J MED VIROL, V91, P1400, DOI 10.1002/jmv.25456
   Njifon HLM, 2019, INFLUENZA OTHER RESP, V13, P158, DOI 10.1111/irv.12612
   Njouom R, 2019, EMERG INFECT DIS, V25, P607, DOI 10.3201/eid2503.181213
   Njouom R, 2012, J INFECT DIS, V206, pS29, DOI 10.1093/infdis/jis573
   Njouom R, 2010, BMC INFECT DIS, V10, DOI 10.1186/1471-2334-10-56
   Nsoesie E.O, 2016, PLOS CURR OUTBREAKS
   Nsoesie E.O., 2011, STAT COMMUN INFECT D, V3
   Nsoesie E. O., 2020, NOWCASTING FORECASTI, DOI [10.1101/2020.11.04.20226092, DOI 10.1101/2020.11.04.20226092]
   Nsoesie EO, 2015, SCI REP-UK, V5, DOI 10.1038/srep09112
   Nsoesie EO, 2015, CELL HOST MICROBE, V17, P275, DOI 10.1016/j.chom.2015.02.004
   Nsoesie EO, 2014, PLOS NEGLECT TROP D, V8, DOI 10.1371/journal.pntd.0002779
   Nsoesie EO, 2014, INFLUENZA OTHER RESP, V8, P309, DOI 10.1111/irv.12226
   Nsoesie EO, 2020, J MED INTERNET RES, V22, DOI 10.2196/24425
   Nsoesie EO, 2020, LANCET DIGIT HEALTH, V2, pE158, DOI 10.1016/S2589-7500(20)30028-5
   Reich NG, 2019, PLOS COMPUT BIOL, V15, DOI [10.1371/journal.pcbi.1007486, 10.1371/journal.pcbi.1007486.r001, 10.1371/journal.pcbi.1007486.r002, 10.1371/journal.pcbi.1007486.r003, 10.1371/journal.pcbi.1007486.r004]
   Salathe M, 2013, NEW ENGL J MED, V369, P401, DOI 10.1056/NEJMp1307752
   Salathe M, 2012, PLOS COMPUT BIOL, V8, DOI 10.1371/journal.pcbi.1002616
   Santillana M., 2014, AM J PREV MED, V14, pS0749
   Santillana M, 2015, PLOS COMPUT BIOL, V11, DOI 10.1371/journal.pcbi.1004513
   Santillana M, 2014, CLIN INFECT DIS, V59, P1446, DOI 10.1093/cid/ciu647
   Shaman J, 2012, P NATL ACAD SCI USA, V109, P20425, DOI 10.1073/pnas.1208772109
   Shaman J, 2010, PLOS BIOL, V8, DOI 10.1371/journal.pbio.1000316
   Shaman J, 2009, P NATL ACAD SCI USA, V106, P3243, DOI 10.1073/pnas.0806852106
   Shek Lynette Pei-Chi, 2003, Paediatr Respir Rev, V4, P105, DOI 10.1016/S1526-0542(03)00024-1
   Tamerius J, 2011, ENVIRON HEALTH PERSP, V119, P439, DOI 10.1289/ehp.1002383
   Viboud C, 2006, PLOS MED, V3, P468, DOI 10.1371/journal.pmed.0030089
   White, 2014, P 32 ANN ACM C HUM F, P1365, DOI DOI 10.1145/2556288.2557214
   World Health Organization (WHO, 2020, INFL SEAS
   Yazdanbakhsh M, 2009, PLOS MED, V6, DOI 10.1371/journal.pmed.1000182
   Yuan H., 2021, MODELING INFLUENZA S, DOI [10.1101/2021.02.04.21251148, DOI 10.1101/2021.02.04.21251148]
   Yuan QY, 2013, PLOS ONE, V8, DOI 10.1371/journal.pone.0064323
   Zhang GY, 2012, J APPL STAT, V39, P151, DOI 10.1080/02664763.2011.578621
NR 65
TC 1
Z9 1
U1 1
U2 1
PU NATURE RESEARCH
PI BERLIN
PA HEIDELBERGER PLATZ 3, BERLIN, 14197, GERMANY
SN 2045-2322
J9 SCI REP-UK
JI Sci Rep
PD MAR 24
PY 2021
VL 11
IS 1
AR 6713
DI 10.1038/s41598-021-85987-9
PG 11
WC Multidisciplinary Sciences
SC Science & Technology - Other Topics
GA RF6RN
UT WOS:000634969500002
PM 33762599
OA gold, Green Published
DA 2021-09-17
ER

PT J
AU Kim, J
   Kwon, O
AF Kim, Jeonghun
   Kwon, Ohbyung
TI A Model for Rapid Selection and COVID-19 Prediction with Dynamic and
   Imbalanced Data
SO SUSTAINABILITY
LA English
DT Article
DE COVID-19 pandemic; classification algorithms; data availability; big
   data analytics; decision tree; data imbalance
ID DATA COMPLEXITY-MEASURES; CLASSIFICATION; PERFORMANCE; ALGORITHMS;
   REDUCTION; ACCURACY
AB The COVID-19 pandemic is threatening our quality of life and economic sustainability. The rapid spread of COVID-19 around the world requires each country or region to establish appropriate anti-proliferation policies in a timely manner. It is important, in making COVID-19-related health policy decisions, to predict the number of confirmed COVID-19 patients as accurately and quickly as possible. Predictions are already being made using several traditional models such as the susceptible, infected, and recovered (SIR) and susceptible, exposed, infected, and resistant (SEIR) frameworks, but these predictions may not be accurate due to the simplicity of the models, so a prediction model with more diverse input features is needed. However, it is difficult to propose a universal predictive model globally because there are differences in data availability by country and region. Moreover, the training data for predicting confirmed patients is typically an imbalanced dataset consisting mostly of normal data; this imbalance negatively affects the accuracy of prediction. Hence, the purposes of this study are to extract rules for selecting appropriate prediction algorithms and data imbalance resolution methods according to the characteristics of the datasets available for each country or region, and to predict the number of COVID-19 patients based on these algorithms. To this end, a decision tree-type rule was extracted to identify 13 data characteristics and a discrimination algorithm was selected based on those characteristics. With this system, we predicted the COVID-19 situation in four regions: Africa, China, Korea, and the United States. The proposed method has higher prediction accuracy than the random selection method, the ensemble method, or the greedy method of discriminant analysis, and prediction takes very little time.
C1 [Kim, Jeonghun] Kyung Hee Univ, Dept Management, Seoul 02447, South Korea.
   [Kwon, Ohbyung] Kyung Hee Univ, Sch Management, Seoul 02447, South Korea.
RP Kwon, O (corresponding author), Kyung Hee Univ, Sch Management, Seoul 02447, South Korea.
EM adsky0719@khu.ac.kr; obkwon@khu.ac.kr
OI Kwon, Ohbyung/0000-0001-9686-6586
FU Kyung Hee University [KHU-20191209]
FX This work was supported by a grant from Kyung Hee University in 2019
   (KHU-20191209).
CR Andric K, 2019, COMPUT SCI INF SYST, V16, P155, DOI 10.2298/CSIS180110037A
   Barella V. H., 2018, P INT JOINT C NEUR N, P1, DOI [10.1109/ijcnn.2018.8489661, DOI 10.1109/IJCNN.2018.8489661]
   Blagus R, 2013, BMC BIOINFORMATICS, V14, DOI 10.1186/1471-2105-14-64
   Brazdil P., 1994, Machine Learning: ECML-94. European Conference on Machine Learning. Proceedings, P83
   Brissaud J.B., 2005, ENTROPY-SWITZ, V7, P68, DOI [10.3390/e7010068, DOI 10.3390/E7010068]
   Cano JR, 2013, EXPERT SYST APPL, V40, P4820, DOI 10.1016/j.eswa.2013.02.025
   Chawla NV, 2002, J ARTIF INTELL RES, V16, P321, DOI 10.1613/jair.953
   Dogan N, 2013, INFORM TECHNOL MANAG, V14, P105, DOI 10.1007/s10799-012-0135-8
   Garcia LPF, 2018, INT C PATT RECOG, P874, DOI 10.1109/ICPR.2018.8545110
   Garcia LPF, 2015, NEUROCOMPUTING, V160, P108, DOI 10.1016/j.neucom.2014.10.085
   Ghosal S, 2020, DIABETES METAB SYND, V14, P311, DOI 10.1016/j.dsx.2020.03.017
   Guyon I., 2003, Journal of Machine Learning Research, V3, P1157, DOI 10.1162/153244303322753616
   HART PE, 1968, IEEE T INFORM THEORY, V14, P515, DOI 10.1109/TIT.1968.1054155
   He H., P 2008 IEEE INT JOIN, P1322
   He HB, 2009, IEEE T KNOWL DATA EN, V21, P1263, DOI 10.1109/TKDE.2008.239
   Hussain M., 2011, Proceedings of the 2011 Eighth International Conference on Computer Graphics, Imaging and Visualization (CGIV 2011), P145, DOI 10.1109/CGIV.2011.31
   Johnson JM, 2019, J BIG DATA-GER, V6, DOI 10.1186/s40537-019-0192-5
   Krawczyk B, 2016, PROG ARTIF INTELL, V5, P221, DOI 10.1007/s13748-016-0094-0
   L'Heureux A, 2017, IEEE ACCESS, V5, P7776, DOI 10.1109/ACCESS.2017.2696365
   Laurikkala J, 2001, LECT NOTES ARTIF INT, V2101, P63, DOI 10.1007/3-540-48229-6_9
   Leyva E, 2015, IEEE T KNOWL DATA EN, V27, P354, DOI 10.1109/TKDE.2014.2327034
   Lorena AC, 2018, MACH LEARN, V107, P209, DOI 10.1007/s10994-017-5681-1
   Lorena AC, 2012, NEUROCOMPUTING, V75, P33, DOI 10.1016/j.neucom.2011.03.054
   Lu C, 2017, CLUSTER COMPUT, V20, P121, DOI 10.1007/s10586-017-0737-3
   Mardani A, 2020, J CLEAN PROD, V275, DOI 10.1016/j.jclepro.2020.122942
   Matsumoto A, 2012, APPL ECON LETT, V19, P181, DOI 10.1080/13504851.2011.570705
   Moran-Fernandez L, 2017, KNOWL INF SYST, V51, P1067, DOI 10.1007/s10115-016-1003-3
   Nemhauser G., 1999, WIL INT S D
   Prabakaran S, 2007, DATA MIN KNOWL DISC, V15, P297, DOI 10.1007/s10618-007-0068-8
   Saez JA, 2013, PATTERN RECOGN, V46, P355, DOI 10.1016/j.patcog.2012.07.009
   Schwartz R., 2019, ARXIV190710597
   SHANNON CE, 1948, BELL SYST TECH J, V27, P379, DOI 10.1002/j.1538-7305.1948.tb01338.x
   Siebert M, 2019, CHEM SCI, V10, P10466, DOI 10.1039/c9sc04591k
   Sim J, 2015, MATH PROBL ENG, V2015, DOI 10.1155/2015/538613
   Strubell E, 2019, 57TH ANNUAL MEETING OF THE ASSOCIATION FOR COMPUTATIONAL LINGUISTICS (ACL 2019), P3645
   Sun SL, 2015, INFORM FUSION, V24, P84, DOI 10.1016/j.inffus.2014.12.003
   TOMEK I, 1976, IEEE T SYST MAN CYB, V6, P769, DOI 10.1109/tsmc.1976.4309452
   WILSON DL, 1972, IEEE T SYST MAN CYB, VSMC2, P408, DOI 10.1109/TSMC.1972.4309137
   Wolpert D. H., 1997, IEEE Transactions on Evolutionary Computation, V1, P67, DOI 10.1109/4235.585893
   Wu G, 2004, FOURTH IEEE INTERNATIONAL CONFERENCE ON DATA MINING, PROCEEDINGS, P265, DOI 10.1109/ICDM.2004.10106
   Wu XD, 2008, KNOWL INF SYST, V14, P1, DOI 10.1007/s10115-007-0114-2
   Zhang XL, 2020, CHAOS SOLITON FRACT, V135, DOI 10.1016/j.chaos.2020.109829
   Zhang Z., 2019, ANGEW CHEM-GER EDIT, V131, P265, DOI DOI 10.1002/ange.201812363
   Zhong LH, 2020, IEEE ACCESS, V8, P51761, DOI 10.1109/ACCESS.2020.2979599
   Zhu B, 2017, INFORM SCIENCES, V408, P84, DOI 10.1016/j.ins.2017.04.015
NR 45
TC 2
Z9 2
U1 2
U2 2
PU MDPI
PI BASEL
PA ST ALBAN-ANLAGE 66, CH-4052 BASEL, SWITZERLAND
EI 2071-1050
J9 SUSTAINABILITY-BASEL
JI Sustainability
PD MAR
PY 2021
VL 13
IS 6
AR 3099
DI 10.3390/su13063099
PG 18
WC Green & Sustainable Science & Technology; Environmental Sciences;
   Environmental Studies
SC Science & Technology - Other Topics; Environmental Sciences & Ecology
GA RV4HL
UT WOS:000645795800001
OA gold
DA 2021-09-17
ER

PT J
AU Aidoo, EN
   Ampofo, RT
   Awashie, GE
   Appiah, SK
   Adebanji, AO
AF Aidoo, Eric N.
   Ampofo, Richard T.
   Awashie, Gaston E.
   Appiah, Simon K.
   Adebanji, Atinuke O.
TI Modelling COVID-19 incidence in the African sub-region using smooth
   transition autoregressive model
SO MODELING EARTH SYSTEMS AND ENVIRONMENT
LA English
DT Article; Early Access
DE COVID-19; Africa; Nonlinearity; STAR model; Regime switching; Smooth
   transition
AB Prediction of COVID-19 incidence and transmissibility rates are essential to inform disease control policy and allocation of limited resources (especially to hotspots), and also to prepare towards healthcare facilities demand. This study demonstrates the capabilities of nonlinear smooth transition autoregressive (STAR) model for improved forecasting of COVID-19 incidence in the Africa sub-region were investigated. Data used in the study were daily confirmed new cases of COVID-19 from February 25 to August 31, 2020. The results from the study showed the nonlinear STAR-type model with logistic transition function aptly captured the nonlinear dynamics in the data and provided a better fit for the data than the linear model. The nonlinear STAR-type model further outperformed the linear autoregressive model for predicting both in-sample and out-of-sample incidence.
C1 [Aidoo, Eric N.; Adebanji, Atinuke O.] Kwame Nkrumah Univ Sci & Technol, Dept Stat & Actuarial Sci, KNUST Lab Interdisciplinary Stat Anal, Kumasi, Ghana.
   [Ampofo, Richard T.; Appiah, Simon K.] Kwame Nkrumah Univ Sci & Technol, Dept Stat & Actuarial Sci, Kumasi, Ghana.
   [Awashie, Gaston E.] Kwame Nkrumah Univ Sci & Technol, Dept Math, KNUST Lab Interdisciplinary Stat Anal, Kumasi, Ghana.
RP Aidoo, EN (corresponding author), Kwame Nkrumah Univ Sci & Technol, Dept Stat & Actuarial Sci, KNUST Lab Interdisciplinary Stat Anal, Kumasi, Ghana.
EM en.aidoo@yahoo.com
RI Aidoo, Eric Nimako/AAR-3422-2020
OI Aidoo, Eric Nimako/0000-0003-2663-6747; Awashie, Gaston
   Edem/0000-0002-0281-3625
CR Al-Raeei M, 2021, MODEL EARTH SYST ENV, DOI 10.1007/s40808-020-01075-3
   Alimi M, 2017, INT J HYDROGEN ENERG, V42, P8670, DOI 10.1016/j.ijhydene.2016.07.131
   Bhadra A, 2021, MODEL EARTH SYST ENV, V7, P623, DOI 10.1007/s40808-020-00984-7
   Bragazzi N., 2020, SCIENTA SINICA MATH, V50, P1071
   Ceylan Z, 2020, SCI TOTAL ENVIRON, V729, DOI 10.1016/j.scitotenv.2020.138817
   Cortes F, 2018, ACTA TROP, V182, P190, DOI 10.1016/j.actatropica.2018.03.006
   Linton NM, 2020, J CLIN MED, V9, DOI 10.3390/jcm9020538
   Liu JT, 2020, SCI TOTAL ENVIRON, V726, DOI 10.1016/j.scitotenv.2020.138513
   LUUKKONEN R, 1988, BIOMETRIKA, V75, P491, DOI 10.2307/2336599
   Maleki M, 2020, TRAVEL MED INFECT DI, V37, DOI 10.1016/j.tmaid.2020.101742
   Roy S, 2021, MODEL EARTH SYST ENV, V7, P1385, DOI 10.1007/s40808-020-00890-y
   TERASVIRTA T, 1994, J AM STAT ASSOC, V89, P208, DOI 10.2307/2291217
   TERASVIRTA T, 1992, J APPL ECONOM, V7, pS119, DOI 10.1002/jae.3950070509
   Le TT, 2020, NAT REV DRUG DISCOV, V19, P305, DOI 10.1038/d41573-020-00073-5
   van Dijk D., 2002, ECONOMETRIC REV, V21, P1, DOI [10.1081/ETC-120008723, DOI 10.1081/ETC-120008723]
   WHO, 2020, COR DIS COVID 19 PAN
   World Health Organization, 2020, Coronavirus disease (COVID-19) pandemic
   Zhang XL, 2020, CHAOS SOLITON FRACT, V135, DOI 10.1016/j.chaos.2020.109829
   Zhang XY, 2014, PLOS ONE, V9, DOI 10.1371/journal.pone.0088075
   Zivot E, 2002, J BUS ECON STAT, V20, P25, DOI 10.1198/073500102753410372
   Zivot E., 2007, MODELING FINANCIAL T
NR 21
TC 1
Z9 1
U1 0
U2 0
PU SPRINGER HEIDELBERG
PI HEIDELBERG
PA TIERGARTENSTRASSE 17, D-69121 HEIDELBERG, GERMANY
SN 2363-6203
EI 2363-6211
J9 MODEL EARTH SYST ENV
JI Model. Earth Syst. Environ.
DI 10.1007/s40808-021-01136-1
EA FEB 2021
PG 6
WC Environmental Sciences
SC Environmental Sciences & Ecology
GA QM3OU
UT WOS:000621692300001
PM 33655020
OA Green Published, hybrid
DA 2021-09-17
ER

PT J
AU Bosc, N
   Felix, E
   Arcila, R
   Mendez, D
   Saunders, MR
   Green, DVS
   Ochoada, J
   Shelat, AA
   Martin, EJ
   Iyer, P
   Engkvist, O
   Verras, A
   Duffy, J
   Burrows, J
   Gardner, JMF
   Leach, AR
AF Bosc, Nicolas
   Felix, Eloy
   Arcila, Ricardo
   Mendez, David
   Saunders, Martin R.
   Green, Darren V. S.
   Ochoada, Jason
   Shelat, Anang A.
   Martin, Eric J.
   Iyer, Preeti
   Engkvist, Ola
   Verras, Andreas
   Duffy, James
   Burrows, Jeremy
   Gardner, J. Mark F.
   Leach, Andrew R.
TI MAIP: a web service for predicting blood-stage malaria inhibitors
SO JOURNAL OF CHEMINFORMATICS
LA English
DT Article
DE Malaria; Antimalarial drug discovery; QSAR; Classification modelling;
   Open-source software; Naive Bayes; Machine learning; Data fusion
AB Malaria is a disease affecting hundreds of millions of people across the world, mainly in developing countries and especially in sub-Saharan Africa. It is the cause of hundreds of thousands of deaths each year and there is an ever-present need to identify and develop effective new therapies to tackle the disease and overcome increasing drug resistance. Here, we extend a previous study in which a number of partners collaborated to develop a consensus in silico model that can be used to identify novel molecules that may have antimalarial properties. The performance of machine learning methods generally improves with the number of data points available for training. One practical challenge in building large training sets is that the data are often proprietary and cannot be straightforwardly integrated. Here, this was addressed by sharing QSAR models, each built on a private data set. We describe the development of an open-source software platform for creating such models, a comprehensive evaluation of methods to create a single consensus model and a web platform called MAIP available at . MAIP is freely available for the wider community to make large-scale predictions of potential malaria inhibiting compounds. This project also highlights some of the practical challenges in reproducing published computational methods and the opportunities that open-source software can offer to the community.
C1 [Bosc, Nicolas; Felix, Eloy; Arcila, Ricardo; Mendez, David; Leach, Andrew R.] European Bioinformat Inst EMBL EBI, Wellcome Genome Campus, Cambridge CB10 1SD, England.
   [Saunders, Martin R.; Green, Darren V. S.] GlaxoSmithKline, Dept Mol Design Data & Computat Sci, Gunnels Wood Rd, Stevenage SG1 2NY, Herts, England.
   [Ochoada, Jason; Shelat, Anang A.] St Jude Childrens Res Hosp, Dept Chem Biol & Therapeut, 262 Danny Thomas Pl, Memphis, TN 38105 USA.
   [Martin, Eric J.] Novartis Inst Biomed Res, 5300 Chiron Way, Emeryville, CA 94608 USA.
   [Iyer, Preeti; Engkvist, Ola] AstraZeneca, R&D, Discovery Sci, Hit Discovery, Gothenburg, Sweden.
   [Verras, Andreas] Schrodinger Inc, 120 West 45th St, New York, NY 10036 USA.
   [Duffy, James; Burrows, Jeremy] Med Malaria Ventures Discovery, CH-1215 Geneva, Switzerland.
   [Gardner, J. Mark F.] AMG Consultants Ltd, Discovery Pk House,Discovery Pk,Ramsgate Rd, Sandwich CT13 9ND, Kent, England.
RP Bosc, N; Leach, AR (corresponding author), European Bioinformat Inst EMBL EBI, Wellcome Genome Campus, Cambridge CB10 1SD, England.
EM nbosc@ebi.ac.uk; arl@ebi.ac.uk
RI ; Leach, Andrew/N-9949-2017
OI Bosc, Nicolas/0000-0003-3562-1328; Leach, Andrew/0000-0001-8178-0253;
   Gardner, Mark/0000-0002-9322-1181; Felix Manzanares,
   Eloy/0000-0002-5512-6810
FU Bill & Melinda Gates FoundationBill & Melinda Gates FoundationCGIAR;
   European Molecular Biology Laboratory (EMBL)
FX The research leading to these results has received funding from (1) the
   Bill & Melinda Gates Foundation, (2) Member States of the European
   Molecular Biology Laboratory (EMBL).
CR Blasco B, 2017, NAT MED, V23, P917, DOI 10.1038/nm.4381
   Bosc N, 2019, J CHEMINFORMATICS, V11, DOI 10.1186/s13321-018-0325-4
   Bruxvoort K, 2014, PLOS ONE, V9, DOI 10.1371/journal.pone.0084555
   Cherkasov A, 2014, J MED CHEM, V57, P4977, DOI 10.1021/jm4004285
   Cortes-Ciriano I, 2019, ARXIV190803569CSQBIO
   Cumming JG, 2013, NAT REV DRUG DISCOV, V12, P948, DOI 10.1038/nrd4128
   Dassault Systemes BIOVIA, 2016, PIP PIL 2017 2 0 136
   Dellicour S, 2010, PLOS MED, V7, DOI 10.1371/journal.pmed.1000221
   Gamo FJ, 2010, NATURE, V465, P305, DOI 10.1038/nature09107
   Guiguemde WA, 2010, NATURE, V465, P311, DOI 10.1038/nature09099
   Haibe-Kains B, 2020, ARXIV200300898
   Janssen APA, 2019, J CHEM INF MODEL, V59, P1221, DOI 10.1021/acs.jcim.8b00640
   Karlov DS, 2019, RSC ADV, V9, P5151, DOI 10.1039/c8ra10182e
   Kim S, 2019, NUCLEIC ACIDS RES, V47, pD1102, DOI 10.1093/nar/gky1033
   LaMonte GM, 2020, NAT COMMUN, V11, DOI 10.1038/s41467-020-15440-4
   Martin E, 2015, J COMPUT AID MOL DES, V29, P387, DOI 10.1007/s10822-014-9819-y
   Mendez D, 2019, NUCLEIC ACIDS RES, V47, pD930, DOI 10.1093/nar/gky1075
   Nidhi, 2006, J CHEM INF MODEL, V46, P1124, DOI 10.1021/ci060003g
   Norinder U, 2014, J CHEM INF MODEL, V54, P1596, DOI 10.1021/ci5001168
   Patel M, 2018, J CHEM INF MODEL, V58, P673, DOI 10.1021/acs.jcim.7b00523
   Pedregosa F, 2011, J MACH LEARN RES, V12, P2825
   Phillips MA, 2017, NAT REV DIS PRIMERS, V3, DOI 10.1038/nrdp.2017.50
   Plouffe D, 2008, P NATL ACAD SCI USA, V105, P9059, DOI 10.1073/pnas.0802982105
   RDKit, OP SOURC CHEM
   Rogers D, 2010, J CHEM INF MODEL, V50, P742, DOI 10.1021/ci100050t
   Sahigara F, 2012, MOLECULES, V17, P4791, DOI 10.3390/molecules17054791
   Sheridan RP, 2012, J CHEM INF MODEL, V52, P814, DOI 10.1021/ci300004n
   Truchon JF, 2007, J CHEM INF MODEL, V47, P488, DOI 10.1021/ci600426e
   Vamathevan J, 2019, NAT REV DRUG DISCOV, V18, P463, DOI 10.1038/s41573-019-0024-5
   van der Maaten L, 2008, J MACH LEARN RES, V9, P2579
   Verras A, 2017, J CHEM INF MODEL, V57, P445, DOI 10.1021/acs.jcim.6b00572
   Weaver S, 2008, J MOL GRAPH MODEL, V26, P1315, DOI 10.1016/j.jmgm.2008.01.002
   WHO, 2012, WORLD MALARIA REPORT 2012, P1
   Wildman SA, 1999, J CHEM INF COMP SCI, V39, P868, DOI 10.1021/ci990307l
   Xia XY, 2004, J MED CHEM, V47, P4463, DOI 10.1021/jm0303195
NR 35
TC 1
Z9 1
U1 0
U2 0
PU BMC
PI LONDON
PA CAMPUS, 4 CRINAN ST, LONDON N1 9XW, ENGLAND
SN 1758-2946
J9 J CHEMINFORMATICS
JI J. Cheminformatics
PD FEB 22
PY 2021
VL 13
IS 1
AR 13
DI 10.1186/s13321-021-00487-2
PG 14
WC Chemistry, Multidisciplinary; Computer Science, Information Systems;
   Computer Science, Interdisciplinary Applications
SC Chemistry; Computer Science
GA QK7ZD
UT WOS:000620599200001
PM 33618772
OA gold, Green Submitted, Green Accepted, Green Published
DA 2021-09-17
ER

PT J
AU Appadu, AR
   Kelil, AS
   Tijani, YO
AF Appadu, A. R.
   Kelil, A. S.
   Tijani, Y. O.
TI Comparison of some forecasting methods for COVID-19
SO ALEXANDRIA ENGINEERING JOURNAL
LA English
DT Article
DE COVID-19; Cubic splines; Forecasting; Iterative; Hybrid-Euler
AB In this paper, we use forecasting methods such as Euler's iterative method and cubic spline interpolation to predict the total number of people infected and the number of active cases for COVID-19 propagation. We construct a novel iterative method, which is based on cubic spline interpolation and Euler's method and it is an improvement over the two latter methods. The novel method is very efficient for forecasting and to describe the underlying dynamics of the pandemic. Our predicted results are also compared with an iterative method developed by Perc et al. (2020) [1]. Our study encompasses the following countries namely; South Korea, India, South Africa, Germany, and Italy. We use data from 15 February 2020 to 31 May 2020 in order to obtain graphs and then obtain predicted values as from 01 June 2020. We use two criteria to classify whether the predicted value for a certain day is effective or not. (C) 2020 The Authors. Published by Elsevier B.V. on behalf of Faculty of Engineering, Alexandria University.
C1 [Appadu, A. R.; Kelil, A. S.; Tijani, Y. O.] Nelson Mandela Univ, Dept Math & Appl Math, ZA-6031 Port Elizabeth, South Africa.
RP Appadu, AR (corresponding author), Nelson Mandela Univ, Dept Math & Appl Math, ZA-6031 Port Elizabeth, South Africa.
OI Tijani, Yusuf Olatunji/0000-0002-9127-7173; Kelil, Abey
   Sherif/0000-0002-4877-8394; Appadu, Appanah Rao/0000-0001-9783-9790
FU Department of Research Support and Management of the Nelson Mandela
   University
FX The three authors are grateful to Department of Research Support and
   Management of the Nelson Mandela University for providing some funds
   (Covid-19 Research Grant) to carry out this research. The authors are
   thankful to the two anonymous reviewers for their feedback which enabled
   the authors to improve the paper considerably.
CR Ahmadi A, 2020, MED J ISLAMIC REPUBL, V34, P183
   Atangana A, 2020, ADV DIFFER EQU-NY, V2020, DOI 10.1186/s13662-020-03095-w
   Atkinson K. E., 2008, INTRO NUMERICAL ANAL
   Batista M., 2020, ESTIMATION FINAL SIZ, V1, P10
   Botha A.E., 2020, ARXIV200310532, P1
   BOYD JP, 1992, APPL MATH LETT, V5, P57, DOI 10.1016/0893-9659(92)90014-Z
   De Villiers J., 2012, MATH APPROXIMATION, V1
   Dong ES, 2020, LANCET INFECT DIS, V20, P533, DOI 10.1016/S1473-3099(20)30120-1
   El Deeb O, 2020, MATH BIOSCI ENG, V17, P5618, DOI 10.3934/mbe.2020302
   Giordano G, 2020, NAT MED, V26, P855, DOI 10.1038/s41591-020-0883-7
   Khan MZ, 2020, ASIAN AUSTRAL J ANIM, V33, P1507, DOI 10.5713/ajas.18.0852
   Lin QY, 2020, INT J INFECT DIS, V93, P211, DOI 10.1016/j.ijid.2020.02.058
   Ming W., 2020, BIORXIV, V1, P1
   Nesteruk I., 2020, INNOV BIOSYST BIOENG, V4, P13, DOI [10.20535/ibb.2020.4.1.195074, DOI 10.20535/ibb.2020.4.1.195074, DOI 10.20535/IBB.2020.4.1.195074]
   Owolabi KM, 2019, CHAOS SOLITON FRACT, V126, P41, DOI 10.1016/j.chaos.2019.06.001
   Perc M., 2020, FRONT PHYS, P8
   Shen L, 2020, J MED ECON, V23, P456, DOI 10.1080/13696998.2020.1717500
   Trefethen N. L., 2000, SPECTRAL METHODS MAT, V10
   Tuite AR, 2020, CAN MED ASSOC J, V192, pE497, DOI 10.1503/cmaj.200476
   Worldometer, 2020, COR DAT
   Wu G, 1995, PHARMACOL RES, V32, P241
   Xavier A., 2020, PREPRINT, P1
   Yonar H, 2020, EURASIAN J MED ONCOL, V4, P160, DOI 10.14744/ejmo.2020.28273
   Zhao S, 2020, INT J INFECT DIS, V94, P148, DOI 10.1016/j.ijid.2020.02.025
   Zhu N, 2020, NEW ENGL J MED, V382, P727, DOI 10.1056/NEJMoa2001017
NR 25
TC 3
Z9 3
U1 1
U2 3
PU ELSEVIER
PI AMSTERDAM
PA RADARWEG 29, 1043 NX AMSTERDAM, NETHERLANDS
SN 1110-0168
EI 2090-2670
J9 ALEX ENG J
JI Alex. Eng. J.
PD FEB
PY 2021
VL 60
IS 1
BP 1565
EP 1589
DI 10.1016/j.aej.2020.11.011
PG 25
WC Engineering, Multidisciplinary
SC Engineering
GA PO2KP
UT WOS:000604998900009
OA gold
DA 2021-09-17
ER

PT J
AU Atangana, A
   Araz, SI
AF Atangana, Abdon
   Igret Araz, Seda
TI Modeling and forecasting the spread of COVID-19 with stochastic and
   deterministic approaches: Africa and Europe
SO ADVANCES IN DIFFERENCE EQUATIONS
LA English
DT Article
DE Statistical analysis; Extended blancmange function; Stochastic model;
   COVID-19 spread with waves; Modified numerical scheme
AB Using the existing collected data from European and African countries, we present a statistical analysis of forecast of the future number of daily deaths and infections up to 10 September 2020. We presented numerous statistical analyses of collected data from both continents using numerous existing statistical theories. Our predictions show the possibility of the second wave of spread in Europe in the worse scenario and an exponential growth in the number of infections in Africa. The projection of statistical analysis leads us to introducing an extended version of the well-blancmange function to further capture the spread with fractal properties. A mathematical model depicting the spread with nine sub-classes is considered, first converted to a stochastic system, where the existence and uniqueness are presented. Then the model is extended to the concept of nonlocal operators; due to nonlinearity, a modified numerical scheme is suggested and used to present numerical simulations. The suggested mathematical model is able to predict two to three waves of the spread in the near future.
C1 [Atangana, Abdon] Univ Free State, Inst Groundwater Studies, Fac Nat & Agr Sci, Bloemfontein, South Africa.
   [Atangana, Abdon] China Med Univ, China Med Univ Hosp, Dept Med Res, Taichung, Taiwan.
   [Igret Araz, Seda] Siirt Univ, Fac Educ, Dept Math Educ, TR-56100 Siirt, Turkey.
RP Atangana, A (corresponding author), Univ Free State, Inst Groundwater Studies, Fac Nat & Agr Sci, Bloemfontein, South Africa.; Atangana, A (corresponding author), China Med Univ, China Med Univ Hosp, Dept Med Res, Taichung, Taiwan.
EM AtanganaA@ufs.ac.za
CR [Anonymous], WHO CORONAVIRUS DIS
   Araz SI, 2021, ALEX ENG J, V60, P647, DOI 10.1016/j.aej.2020.09.058
   Atangana A, 2020, MEDRXIV
   Atangana A., 2021, NEW NUMERICAL SCHEME
   Atangana A, 2021, RESULTS PHYS, V20, DOI 10.1016/j.rinp.2020.103593
   Atangana A, 2020, CHAOS SOLITON FRACT, V136, DOI 10.1016/j.chaos.2020.109860
   Barnsley M.F., 2012, FRACTALS EVERYWHERE
   Ivorra B, 2020, COMMUN NONLINEAR SCI, V88, DOI 10.1016/j.cnsns.2020.105303
   Jajarmi A, 2020, FRONT PHYS-LAUSANNE, V8, DOI 10.3389/fphy.2020.00220
   Jiao JJ, 2020, APPL MATH LETT, V107, DOI 10.1016/j.aml.2020.106442
   Khan MA, 2020, ALEX ENG J, V59, P2379, DOI 10.1016/j.aej.2020.02.033
   Ndairoua F, 2020, CHAOS SOLITON FRACT, V135, DOI 10.1016/j.chaos.2020.109846
   Ovidiu C., 2015, INFORMAL INTRO STOCH
   Pacurar CM, 2020, CHAOS SOLITON FRACT, V139, DOI 10.1016/j.chaos.2020.110073
   Postnikov EB, 2020, CHAOS SOLITON FRACT, V135, DOI 10.1016/j.chaos.2020.109841
   Rezapour S, 2020, ADV DIFFER EQU-NY, V2020, DOI 10.1186/s13662-020-03044-7
   Singh S, 2020, CHAOS SOLITON FRACT, V139, DOI 10.1016/j.chaos.2020.110086
NR 17
TC 20
Z9 20
U1 0
U2 0
PU SPRINGER
PI NEW YORK
PA ONE NEW YORK PLAZA, SUITE 4600, NEW YORK, NY, UNITED STATES
SN 1687-1847
J9 ADV DIFFER EQU-NY
JI Adv. Differ. Equ.
PD JAN 20
PY 2021
VL 2021
IS 1
AR 57
DI 10.1186/s13662-021-03213-2
PG 107
WC Mathematics, Applied; Mathematics
SC Mathematics
GA PZ3OH
UT WOS:000612647800001
PM 33495699
OA Green Published, gold
HC Y
HP N
DA 2021-09-17
ER

PT J
AU Reddy, T
   Shkedy, Z
   van Rensburg, CJ
   Mwambi, H
   Debba, P
   Zuma, K
   Manda, S
AF Reddy, Tarylee
   Shkedy, Ziv
   Janse van Rensburg, Charl
   Mwambi, Henry
   Debba, Pravesh
   Zuma, Khangelani
   Manda, Samuel
TI Short-term real-time prediction of total number of reported COVID-19
   cases and deaths in South Africa: a data driven approach
SO BMC MEDICAL RESEARCH METHODOLOGY
LA English
DT Article
DE Phenomenological models; COVID-19; Prediction; Richards model; Logistic
   growth model
ID CHINA
AB Background: The rising burden of the ongoing COVID-19 epidemic in South Africa has motivated the application of modeling strategies to predict the COVID-19 cases and deaths. Reliable and accurate short and long-term forecasts of COVID-19 cases and deaths, both at the national and provincial level, are a key aspect of the strategy to handle the COVID-19 epidemic in the country.
   Methods: In this paper we apply the previously validated approach of phenomenological models, fitting several non-linear growth curves (Richards, 3 and 4 parameter logistic, Weibull and Gompertz), to produce short term forecasts of COVID-19 cases and deaths at the national level as well as the provincial level. Using publicly available daily reported cumulative case and death data up until 22 June 2020, we report 5, 10, 15, 20, 25 and 30-day ahead forecasts of cumulative cases and deaths. All predictions are compared to the actual observed values in the forecasting period.
   Results: We observed that all models for cases provided accurate and similar short-term forecasts for a period of 5 days ahead at the national level, and that the three and four parameter logistic growth models provided more accurate forecasts than that obtained from the Richards model 10 days ahead. However, beyond 10 days all models underestimated the cumulative cases. Our forecasts across the models predict an additional 23,551-26,702 cases in 5 days and an additional 47,449-57,358 cases in 10 days. While the three parameter logistic growth model provided the most accurate forecasts of cumulative deaths within the 10 day period, the Gompertz model was able to better capture the changes in cumulative deaths beyond this period. Our forecasts across the models predict an additional 145-437 COVID-19 deaths in 5 days and an additional 243-947 deaths in 10 days.
   Conclusions: By comparing both the predictions of deaths and cases to the observed data in the forecasting period, we found that this modeling approach provides reliable and accurate forecasts for a maximum period of 10 days ahead.
C1 [Reddy, Tarylee; Janse van Rensburg, Charl; Manda, Samuel] South African Med Res Council, Biostat Res Unit, Cape Town, South Africa.
   [Reddy, Tarylee; Shkedy, Ziv] Hasselt Univ, Censtat, Hasselt, Belgium.
   [Mwambi, Henry; Manda, Samuel] Univ KwaZulu Natal, Sch Math Stat & Comp Sci, Durban, South Africa.
   [Debba, Pravesh] CSIR, Smart Pl Cluster, Pretoria, South Africa.
   [Zuma, Khangelani] Human Sci Res Council, Human & Social Capabil Res Div, Pretoria, South Africa.
   [Manda, Samuel] Univ Pretoria, Dept Stat, Pretoria, South Africa.
RP Reddy, T (corresponding author), South African Med Res Council, Biostat Res Unit, Cape Town, South Africa.; Reddy, T (corresponding author), Hasselt Univ, Censtat, Hasselt, Belgium.
EM tarylee.reddy@mrc.ac.za
OI Manda, Samuel/0000-0002-9672-3312; Reddy, Tarylee/0000-0002-9521-2692
CR AKAIKE H, 1974, IEEE T AUTOMAT CONTR, VAC19, P667, DOI 10.1109/TAC.1974.1100707
   Chowell Gerardo, 2017, Infect Dis Model, V2, P379, DOI 10.1016/j.idm.2017.08.001
   Efron B, 1994, INTRO BOOTSTRAP, V5th
   Hsieh YH, 2009, TROP MED INT HEALTH, V14, P628, DOI 10.1111/j.1365-3156.2009.02277.x
   Marivate V, 2020, DATA SCI J, V19, P1
   Mizumoto K, 2020, BMC MED, V18, DOI 10.1186/s12916-020-01691-x
   NICD, GUID CAS FIND DIAGN
   Roosa K, 2020, INFECT DIS MODEL, V5, P256, DOI 10.1016/j.idm.2020.02.002
   Roosa K, 2020, J CLIN MED, V9, DOI 10.3390/jcm9020596
   Sebrango-Rodriguez CR, 2017, EPIDEMIOL INFECT, V145, P2313, DOI [10.1017/S0950268817001078, 10.1017/s0950268817001078]
   Shen CY, 2020, INT J INFECT DIS, V96, P582, DOI 10.1016/j.ijid.2020.04.085
   Silal S, ESTIMATING CASES COV
   South African COVID-19 Modelling Consortium, EST CAS COVID 19 S A
   South African Medical Research Council, REP WEEKL DEATHS S A
   World Health Organization, 2020, COR DIS COVID 19 SIT
   Wu K, 2020, ARXIV200305681
NR 16
TC 2
Z9 2
U1 3
U2 12
PU BMC
PI LONDON
PA CAMPUS, 4 CRINAN ST, LONDON N1 9XW, ENGLAND
EI 1471-2288
J9 BMC MED RES METHODOL
JI BMC Med. Res. Methodol.
PD JAN 11
PY 2021
VL 21
IS 1
AR 15
DI 10.1186/s12874-020-01165-x
PG 11
WC Health Care Sciences & Services
SC Health Care Sciences & Services
GA PQ7TI
UT WOS:000606746200001
PM 33423669
OA Green Published, gold
DA 2021-09-17
ER

PT C
AU Yadav, SS
   Kadam, VJ
   Jadhav, SM
   Jagtap, S
   Pathak, PR
AF Yadav, Samir S.
   Kadam, Vinod J.
   Jadhav, Shivajirao M.
   Jagtap, Sagar
   Pathak, Prasad R.
GP IEEE
TI Machine Learning based Malaria Prediction using Clinical Findings
SO 2021 INTERNATIONAL CONFERENCE ON EMERGING SMART COMPUTING AND
   INFORMATICS (ESCI)
LA English
DT Proceedings Paper
CT 3rd IEEE International Conference on Emerging Smart Computing and
   Informatics (IEEE-ESCI)
CY MAR 05-07, 2021
CL All India Shri Shivaji Memorial Soc Inst Informat Technol, Pune, INDIA
SP IEEE
HO All India Shri Shivaji Memorial Soc Inst Informat Technol
DE Malaria; Machine learning; ANN; SVM; Random Forest
AB Even today, Malaria is the most deadly disease in Asia and sub-Saharan Africa and particularly in Senegal. This is mainly due to inadequate medical care support with frequent late and error-diagnoses by medical professionals. Besides, mostly used diagnostic standards such as the rapid diagnostic test is not fully reliable. With the development and widespread acceptance of automated systems in the healthcare system, machine learning algorithms can support medical professionals in their decision-making procedure. An experimental analysis of different machine learning techniques to predict Malaria is proposed in this work. These techniques attempt to determine whether or not a patient suffersfrom Malaria using various clinical findings like signs and symptoms. The algorithms' efficiency has been thoroughly validated and analysed over two actual data sets of malaria patients' taken from Senegal. The results obtained show that Random Forest, Support Vector Machine with Gaussian Kernel and Artificial Neural Networks are promising and offer the best overall accuracy to predict the appearance or not of the disease with precision, recall and F1-score at least equal to 92%, 85% and 89% respectively on both datasets on which they outperform the Rapid Diagnostic Test.
C1 [Yadav, Samir S.; Kadam, Vinod J.; Jadhav, Shivajirao M.; Pathak, Prasad R.] Dr Babasaheb Ambedkar Technol Univ, Dept Informat Technol, Lonere Raigad, India.
   [Jagtap, Sagar] Dr Babasaheb Ambedkar Technol Univ, Elect & Telecommun Engn, Lonere, India.
RP Yadav, SS (corresponding author), Dr Babasaheb Ambedkar Technol Univ, Dept Informat Technol, Lonere Raigad, India.
EM ssyadav@dbatu.ac.in; vjkadam@dbatu.ac.in; smjadhav@dbatu.ac.in;
   sagar.jagtap@aissmsioit.org; prasadpathak4444@gmail.com
RI Yadav, Samir/AAW-4449-2020
OI Yadav, Samir/0000-0002-8880-9685
CR ANDERSON J A, 1972, Mathematical Biosciences, V14, P197, DOI 10.1016/0025-5564(72)90075-2
   [Anonymous], 2018, IEEE SYS MAN CYBERN, DOI DOI 10.1109/SMC.2018.00301
   Garrido-Cardenas JA, 2019, INT J ENV RES PUB HE, V16, DOI 10.3390/ijerph16111928
   Breiman L, 2001, MACH LEARN, V45, P5, DOI 10.1023/A:1010933404324
   Camara G., 2019, P173
   Ermert V, 2011, MALARIA J, V10, DOI 10.1186/1475-2875-10-35
   Evgeniou T, 2001, ACAI 1999 MACHINE LE, V2049, DOI 10.1007/3-540-44673-7_12
   Fakhari N., 2017, HDB NEUR COMP, P515, DOI DOI 10.1016/B978-0-12-811318-9.00027-2
   Ghiasi MM, 2020, COMPUT METH PROG BIO, V192, DOI 10.1016/j.cmpb.2020.105400
   Houz S, B SOC PATHOL EXOT
   Kadam V., 2020, International Journal of Hybrid Intelligent Systems, V16, P25
   Kadam V. J., 2018, INT C INT SYST DES A INT C INT SYST DES A, P965
   Kaviani P, 2017, INT J ADV RES COMPUT, V04
   LEPES T, 1974, B WORLD HEALTH ORGAN, V50, P151
   Mehlig B., 2019, ARXIV190105639 ARXIV190105639
   Mitchell T., 1997, MACH LEARN
   MORGAN SP, 1988, J MARRIAGE FAM, V50, P929, DOI 10.2307/352104
   Raschka S., 2015, PYTHON MACHINE LEARN, V1
   Rokach L, 2005, DAT MIN KNOWL DISC, P165
   Sokhna C, 2017, TRAVEL MED INFECT DI, V19, P56, DOI 10.1016/j.tmaid.2017.08.005
   Tomar D., 2013, INT J BIOSCI BIOTECH, V5, P241, DOI DOI 10.14257/IJBSBT.2013.5.5.25
   Uddin S, 2019, BMC MED INFORM DECIS, V19, DOI 10.1186/s12911-019-1004-8
   Velusamy D, 2021, COMPUT METH PROG BIO, V198, DOI 10.1016/j.cmpb.2020.105770
   Wang P.-W, 2014, SUPPORT VECTOR MACHI
   WHO, 2010, WORLD MALARIA REPORT 2010, P1
   Yadav Abhishek, 2010, INT J ADV RES COMPUT, V9
   Yadav S. S, 2020, EXPERT SYST APPL
   Yadav S. S., 2020, P165
   Yadav S. S., 2019, INT J ENG ADV TECHNO, V8, P4303
   Yadav S. S., 2020, P56
   Yadav S. S., 2019, INT C COMM INT SYST INT C COMM INT SYST, P475
   Yadav SS, 2019, J BIG DATA-GER, V6, DOI [10.12921/jas.v6i1.14911, 10.1186/s40537-019-0276-2]
NR 32
TC 0
Z9 0
U1 1
U2 1
PU IEEE
PI NEW YORK
PA 345 E 47TH ST, NEW YORK, NY 10017 USA
BN 978-1-7281-8519-4
PY 2021
BP 216
EP 222
DI 10.1109/ESCI50559.2021.9396850
PG 7
WC Computer Science, Information Systems; Computer Science, Theory &
   Methods; Engineering, Electrical & Electronic; Telecommunications
SC Computer Science; Engineering; Telecommunications
GA BR8AQ
UT WOS:000670568200041
DA 2021-09-17
ER

PT J
AU Taye, G
   Yilma, M
   Kifle, A
   Ayele, W
   Biruk, E
AF Taye, Girma
   Yilma, Mengistu
   Kifle, Awgichew
   Ayele, Wondimu
   Biruk, Ephrem
TI The Plight of COVID-19 in Ethiopia: Describing Pattern, Predicting
   Infections, Recoveries and Deaths Using Initial Values from Different
   Sources
SO ETHIOPIAN JOURNAL OF HEALTH DEVELOPMENT
LA English
DT Article
DE COVID-19; patterns; predicting; infections; recovery and death
ID CHINA
AB Background: On 31rd December 2019, China reported a cluster of cases of pneumonia of unknown etiology in Wuhan city, Hubei province. Eventually, a coronavirus was identified which was called "COVID-19" by World Health Organization (WHO) and was declared as a Public Health Emergency Concern globally.
   Experts suggested a country context evidence to reduce the impact of COVID-19 in Africa region. To this end, this study aimed to model the course of the outbreak towards understanding the spread of the disease and the effect of integrated intervention.
   Methods: The SEIR and other relevant models were fitted to determine the effect of integrated intervention towards prevention and control of the virus. Comparative visualization of data was conducted to show the pattern and progress of the disease in Ethiopia in relation with other countries.
   Results: The overall trend of the virus in Ethiopia showed linear increase since the first case on March 13, 2020, and exponential increase after May 24, 2020. The confirmed cases in Ethiopia reached 5034 within 67 days, while South Africa and Italy reached 22,556 and 205,425 respectively within 67 days after passing 100 cases. The SEIR model considered integrated intervention measures (social distancing, facemask, and hand hygiene) with rho values of 0.7 and 0.5. Without intervention, about 9% of the population can be infected, while the proportion reduced to 5.5% and 2.5% with implementation of 30% and 50% integrated intervention measures, respectively. The Prophet model showed prediction accuracy of 78.3% (95%CI = 74.2% - 82.3%) for confirmed cases.
   Conclusion: Ethiopia showed the slow progress of COVID-19 compared with South Africa and Italy. The implementation of integrated measures could reduce the proportion of infection significantly. The integrated intervention measures could also extend the peak time to a longer period. The Prophet model showed promising prediction accuracy as it increases when the data increase.
C1 [Taye, Girma; Yilma, Mengistu; Kifle, Awgichew; Ayele, Wondimu; Biruk, Ephrem] Addis Ababa Univ, Coll Hlth Sci, Sch Publ Hlth, Addis Ababa, Ethiopia.
RP Taye, G (corresponding author), Addis Ababa Univ, Coll Hlth Sci, Sch Publ Hlth, Addis Ababa, Ethiopia.
FU Addis Ababa University, Research and Technology transfer office;
   Ministry of Health, Ethiopia through CBMP project
FX This work was supported by Addis Ababa University, Research and
   Technology transfer office and the Ministry of Health, Ethiopia through
   CBMP project.
CR AAU, ETH COV 19 DAT EC 20
   Alexandre P, 2020, IJAERS, V5
   Alimohamadi Y, 2020, ESTIMATE BASIC REPRO
   Anastassopoulou C, 2020, PLOS ONE, V15, DOI 10.1371/journal.pone.0230405
   [Anonymous], **NON-TRADITIONAL**
   [Anonymous], 2020, LANCET, V395, P507, DOI DOI 10.1016/S0140-6736(20)30211-7
   Chen S., 2020, MITIGATING COVID 19
   Dalin L, 2020, ESTIMATING SCALE COV
   Guan W, 2020, ENGL J MED, V382
   Hubbs C., SOCIAL DISTANCING SL
   INSA, ETH COVID 19 MON PLA
   Kong T-k, 2020, AGING MED, V2020, P1
   Kucharski AJ, 2020, LANCET INFECT DIS, V20, P553, DOI 10.1016/S1473-3099(20)30144-4
   Lauer SA, 2020, ANN INTERN MED, V172, P577, DOI 10.7326/M20-0504
   Liu ZH, 2020, MATH BIOSCI ENG, V17, P3040, DOI 10.3934/mbe.2020172
   Nie XQ, 2020, J INFECT DIS, V222, P26, DOI 10.1093/infdis/jiaa211
   Torrealba-Rodriguez O., 2020, CHAOS SOLITON FRACT, V138, DOI [DOI 10.1016/j.chaos.2020.109946, 10.1016/j.chaos.2020.109946]
   World Health Organisation, 2020, 21 WHO
   Worldometer, COR COVID 19 MORT RA
   Worldometer, WORLD ETH COR 2020
   Ye Q, 2020, J MED VIROL, V92, P755, DOI 10.1002/jmv.25813
   Zhang Z, 2020, INT J INFECT DIS
NR 22
TC 0
Z9 0
U1 0
U2 0
PU ADDIS ABABA UNIV, DEPT COMMUNITY HEALTH
PI ADDIS ABABA
PA TIKUR ANBESSA HOSP, PO BOX 32812, ADDIS ABABA, 00000, ETHIOPIA
SN 1021-6790
J9 ETHIOP J HEALTH DEV
JI Ethiop. J. Health Dev.
PY 2021
VL 35
SI SI
BP 82
EP 89
PG 8
WC Public, Environmental & Occupational Health
SC Public, Environmental & Occupational Health
GA TE9CB
UT WOS:000670303100011
DA 2021-09-17
ER

PT J
AU Likassa, HT
   Xain, W
   Tang, X
   Gobebo, G
AF Likassa, Habte Tadesse
   Xain, Wen
   Tang, Xuan
   Gobebo, Gizachew
TI Predictive models on COVID 19: What Africans should do?
SO INFECTIOUS DISEASE MODELLING
LA English
DT Article
DE Prediction models; COVID 19; Mitigation mechanisms and transmission
ID CLINICAL CHARACTERISTICS; RESPIRATORY SYNDROME
AB In this study, predictive models are proposed to accurately estimate the confirmed cases and deaths due to of Corona virus 2019 (COVID-19) in Africa. The study proposed the predictive models to determine the spatial and temporal pattern of COVID 19 in Africa. The result of the study has shown that the spatial and temporal pattern of the pandemic is varying across in the study area. The result has shown that cubic model is best outperforming compared to the other six families of exponentials (R-2 = 0.996; F = 538.334; D-F1 = 3; D-F1 = 7; b(1) = 13691.949; b(2) = - 824.701; b(1) = 12.956). The adopted cubic algorithm is more robust in predicting the confirmed cases and deaths due to COVID 19. The cubic algorithm is more superior to the state of the art of the works based on the world health organization data. This also entails the best way to mitigate the expansion of COVID 19 is through persistent and strict self-isolation. This pandemic will sustain to grow up, and peak to the highest for which a strong care and public health interventions practically implemented. It is highly recommended for Africans must go beyond theory preparations implementations practically through the public interventions. (c) 2021 The Authors. Production and hosting by Elsevier B.V. on behalf of KeAi Communications Co., Ltd. This is an open access article under the CC BY-NC-ND license (http.//creativecommons.org/licenses/by-nc-nd/4.0/).
C1 [Likassa, Habte Tadesse; Gobebo, Gizachew] Addis Ababa Univ, Coll Nat & Computat Sci, Dept Stat, Addis Ababa, Ethiopia.
   [Xain, Wen; Tang, Xuan] Chinese Acad Sci, Fujian Inst Res Struct Matter Fuzhou, Beijing, Peoples R China.
RP Likassa, HT (corresponding author), Addis Ababa Univ, Coll Nat & Computat Sci, Dept Stat, Addis Ababa, Ethiopia.
EM habtestat@gmail.com; xian.wei@fjirsm.ac.cn
CR Adam, 2020, EARLY DYNAMICS TRANS
   [Anonymous], 2009, TROP MED INT HEALTH, P21
   [Anonymous], 2020, ECONOMIST
   [Anonymous], 2016, BMC PUBLIC HEALTH, V16, P1203
   Assiri A, 2013, LANCET INFECT DIS, V13, P752, DOI 10.1016/S1473-3099(13)70204-4
   Backer JA, 2020, EUROSURVEILLANCE, V25, P10, DOI 10.2807/1560-7917.ES.2020.25.5.2000062
   Batool Zufishan, 2017, J Ayub Med Coll Abbottabad, V29, P90
   Blauch LR, 2020, PROC IEEE MICR ELECT, P140, DOI 10.1109/MEMS46641.2020.9056311
   Callaway E., 2020, NATURE, V579, P10, DOI [DOI 10.1038/D41586-020-00551-1, 10.1038/d41586-020-00551-1]
   Carlos WG, 2020, AM J RESP CRIT CARE, V201, pP7, DOI 10.1164/rccm.2014P7
   Chen L, 2020, NEW ENGL J MED, V382, DOI 10.1056/NEJMc2009226
   Chen N., CHINA DESCRIPTIVE ST
   Chen NS, 2020, LANCET, V395, P507, DOI 10.1016/S0140-6736(20)30211-7
   Chen Y.-C., TIME DEPENDENT SIR M
   Cummings DAT, 2020, NOVEL CORONAVIRUS 20, DOI [10.1101/2020.01.23.20018549, DOI 10.1101/2020.01.23.20018549]
   Guan W, 2020, NEW ENGL J MED, V382, P1708, DOI [10.1056/NEJMc2005203, 10.1056/NEJMoa2002032]
   Habte Tadesse Likassa, 2020, IMP COV SPAT DISTR C
   Henry BM, 2020, INT UROL NEPHROL, V52, P1193, DOI 10.1007/s11255-020-02451-9
   Huang CZ, 2020, LIMIT ANALYSIS THEORY OF THE SOIL MASS AND ITS APPLICATION, P1, DOI [10.1007/978-981-15-1572-9_1, 10.1016/S0140-6736(20)30183-5]
   Hyndman RJ, 2002, INT J FORECASTING, V18, P439, DOI 10.1016/S0169-2070(01)00110-8
   Jin YH, 2020, MILITARY MED RES, V7, DOI 10.1186/s40779-020-0233-6
   Lee N, 2003, NEW ENGL J MED, V348, P1986, DOI 10.1056/NEJMoa030685
   Li Y., PREPRINT, DOI DOI 10.1101/2020.02.19.20025262
   Li Y., ANN INFECT DIS EPIDE
   Lindesmith L, 2003, NAT MED, V9, P548, DOI 10.1038/nm860
   Liu YX, 2020, SCI CHINA LIFE SCI, V63, P364, DOI 10.1007/s11427-020-1643-8
   Makridakis S, 2000, INT J FORECASTING, V16, P451, DOI 10.1016/S0169-2070(00)00057-1
   MAKRIDAKIS S, 1982, J FORECASTING, V1, P111, DOI 10.1002/for.3980010202
   Makridakis S, 2020, INT J FORECASTING, V36, P54, DOI 10.1016/j.ijforecast.2019.04.014
   Read Jonathan M., JEWELL OVEL CORONAVI
   Remuzzi A, 2020, LANCET, V395, P1225, DOI 10.1016/S0140-6736(20)30627-9
   Rong X., EFFECT DELAY DIAGNOS
   Shereen M.A., J ADV RES
   Song FX, 2020, RADIOLOGY, V295, P210, DOI 10.1148/radiol.2020200274
   Taylor JW, 2003, INT J FORECASTING, V19, P715, DOI 10.1016/S0169-2070(03)00003-7
   Verity R, 2019, ESTIMATES SEVERITY C
   Wang DW, 2020, JAMA-J AM MED ASSOC, V323, P1061, DOI 10.1001/jama.2020.1585
   Wang WE, 2020, J MED VIROL, V92, P441, DOI 10.1002/jmv.25689
   Wei, 2020, ZHONGHUA JIE HE HE H, V43, pE005
   World Health Organization, 2020, REPORT WHO CHINA JOI
   YuanID Wen M., ASS RADIOLOGIC FINDI
   Zhao J., RELATIONSHIP ABO BLO
   Zhao S, 2020, INT J INFECT DIS, V92, P214, DOI 10.1016/j.ijid.2020.01.050
   Zhou F, 2020, LANCET, V395, P1054, DOI 10.1016/S0140-6736(20)30566-3
NR 44
TC 0
Z9 0
U1 2
U2 2
PU KEAI PUBLISHING LTD
PI BEIJING
PA 16 DONGHUANGCHENGGEN NORTH ST, BEIJING, DONGHENG DISTRICT 100717,
   PEOPLES R CHINA
EI 2468-0427
J9 INFECT DIS MODEL
JI Infect. Dis. Model.
PY 2021
VL 6
BP 302
EP 312
DI 10.1016/j.idm.2020.10.015
PG 11
WC Mathematical & Computational Biology; Infectious Diseases
SC Mathematical & Computational Biology; Infectious Diseases
GA QG3UI
UT WOS:000617513900011
PM 33225115
OA Green Submitted, Green Published, gold
DA 2021-09-17
ER

PT J
AU Brunner, N
   Kuhleitner, M
AF Brunner, Norbert
   Kuehleitner, Manfred
TI Forecasting the final disease size: comparing calibrations of
   Bertalanffy-Putter models
SO EPIDEMIOLOGY AND INFECTION
LA English
DT Article
DE Bertalanffy-Putter model (BP-model); epidemic trajectory; final disease
   size; forecast; weighted least-squares
ID GROWTH; TRANSMISSION; DYNAMICS
AB Using monthly data from the Ebola-outbreak 2013-2016 in West Africa, we compared two calibrations for data fitting, least-squares (SSE) and weighted least-squares (SWSE) with weights reciprocal to the number of new infections. To compare (in hindsight) forecasts for the final disease size (the actual value was observed at month 28 of the outbreak) we fitted Bertalanffy-Putter growth models to truncated initial data (first 11, 12, horizontal ellipsis , 28 months). The growth curves identified the epidemic peak at month 10 and the relative errors of the forecasts (asymptotic limits) were below 10%, if 16 or more month were used; for SWSE the relative errors were smaller than for SSE. However, the calibrations differed insofar as for SWSE there were good fitting models that forecasted reasonable upper and lower bounds, while SSE was biased, as the forecasts of good fitting models systematically underestimated the final disease size. Furthermore, for SSE the normal distribution hypothesis of the fit residuals was refuted, while the similar hypothesis for SWSE was not refuted. We therefore recommend considering SWSE for epidemic forecasts.
C1 [Brunner, Norbert; Kuehleitner, Manfred] Univ Nat Resources & Life Sci BOKU, Dept Integrat Biol & Biodivers Res DIBB, A-1180 Vienna, Austria.
RP Kuhleitner, M (corresponding author), Univ Nat Resources & Life Sci BOKU, Dept Integrat Biol & Biodivers Res DIBB, A-1180 Vienna, Austria.
EM manfred.kuehleitner@boku.ac.at
RI Kuehleitner, Manfred/AAQ-1190-2021
OI Kuhleitner, Manfred/0000-0002-0217-7550; Brunner,
   Norbert/0000-0001-6487-5752
CR AKAIKE H, 1974, IEEE T AUTOMAT CONTR, VAC19, P716, DOI 10.1109/TAC.1974.1100705
   [Anonymous], 2018, J HOSP PALLIAT NURS, V20, pE1, DOI DOI 10.3390/e20050376
   [Anonymous], 2014, OBESITY SILVER SP S2, V22, pS40, DOI DOI 10.1371/currents.outbreaks.b4690859d91684da963dc40e00f3da81
   Asher J, 2018, EPIDEMICS-NETH, V22, P50, DOI 10.1016/j.epidem.2017.02.009
   Brody S, 1945, BIOENERGETICS GROWTH
   Brook CE, 2017, EPIDEMICS-NETH, V20, P56, DOI 10.1016/j.epidem.2017.03.004
   Brunner N, 2019, PLOS ONE, V14, DOI 10.1371/journal.pone.0224168
   Burger R, 2019, MATH BIOSCI ENG, V16, P4250, DOI 10.3934/mbe.2019212
   Burnham K. P., 2002, MODEL SELECTION INFE
   Burnham KP, 2004, SOCIOL METHOD RES, V33, P261, DOI 10.1177/0049124104268644
   Butler D, 2014, NATURE, V515, P18, DOI 10.1038/515018a
   CDC, 2017, 2014 2016 EB OUTBR W
   Chowell Gerardo, 2017, Infect Dis Model, V2, P379, DOI 10.1016/j.idm.2017.08.001
   Evans DL, 2017, INT SER OPER RES MAN, V247, P165, DOI 10.1007/978-3-319-43317-2_13
   Ganyani T, 2019, EPIDEMIOL INFECT, V147, DOI [10.1017/s0950268818002819, 10.1017/S0950268818002819]
   Getz WM, 2018, EPIDEMICS-NETH, V25, P9, DOI 10.1016/j.epidem.2018.06.001
   Gompertz B., 1832, PHIL T ROY SOC LONDO, V123, P513
   Heesterbeek H, 2015, SCIENCE, V347, P1216, DOI 10.1126/science.aaa4339
   Hethcote HW, 2000, SIAM REV, V42, P599, DOI 10.1137/S0036144500371907
   Julian TR, 2018, SCI TOTAL ENVIRON, V635, P120, DOI 10.1016/j.scitotenv.2018.04.100
   Kuhleitner M, 2019, POULTRY SCI, V98, P3587, DOI 10.3382/ps/pez122
   KUHLEITNER M, 2019, BMC CANCER, V19, DOI DOI /10.1186/s12885-019-5911-y
   KULLBACK S, 1951, ANN MATH STAT, V22, P79, DOI 10.1214/aoms/1177729694
   Lewnard JA, 2014, LANCET INFECT DIS, V14, P1189, DOI [10.1016/S1473-3099(14)70995-8, 10.1016/s1473-3099(14)70995-8]
   MARUSIC M, 1993, J MATH ANAL APPL, V179, P446, DOI 10.1006/jmaa.1993.1361
   Motulsky H. J., 2003, FITTING MODELS BIOL
   Ohnishi S, 2014, J THEOR BIOL, V343, P174, DOI 10.1016/j.jtbi.2013.10.017
   Pell B, 2018, EPIDEMICS-NETH, V22, P62, DOI 10.1016/j.epidem.2016.11.002
   Putter A, 1920, PFLUG ARCH GES PHYS, V180, P298, DOI 10.1007/BF01755094
   Renner-Martin K, 2018, PEERJ, V6, DOI 10.7717/peerj.5973
   RICHARDS FJ, 1959, J EXP BOT, V10, P290, DOI 10.1093/jxb/10.2.290
   Smirnova Alexandra, 2017, Infect Dis Model, V2, P268, DOI 10.1016/j.idm.2017.05.004
   Verhulst P. F., 1838, CORR MATH PHYS, V10, P113, DOI DOI 10.1007/BF02309004
   Viboud C, 2016, EPIDEMICS-NETH, V15, P27, DOI 10.1016/j.epidem.2016.01.002
   Vidal R.V.V., 1993, LECT NOTES EC MATH S
   VONBERTALANFFY L, 1949, NATURE, V163, P156, DOI 10.1038/163156a0
   VONBERTALANFFY L, 1957, Q REV BIOL, V32, P217, DOI 10.1086/401873
   West GB, 2001, NATURE, V413, P628, DOI 10.1038/35098076
   Zhao S, 2020, EPIDEMIOL INFECT, V148, DOI 10.1017/S0950268819002267
NR 39
TC 1
Z9 1
U1 1
U2 7
PU CAMBRIDGE UNIV PRESS
PI NEW YORK
PA 32 AVENUE OF THE AMERICAS, NEW YORK, NY 10013-2473 USA
SN 0950-2688
EI 1469-4409
J9 EPIDEMIOL INFECT
JI Epidemiol. Infect.
PD DEC 28
PY 2020
VL 149
AR e6
DI 10.1017/S0950268820003039
PG 10
WC Public, Environmental & Occupational Health; Infectious Diseases
SC Public, Environmental & Occupational Health; Infectious Diseases
GA PR3FU
UT WOS:000607125700001
PM 33357248
OA gold, Green Published
DA 2021-09-17
ER

PT J
AU Atangana, A
   Araz, SI
AF Atangana, Abdon
   Araz, Seda Igret
TI Mathematical model of COVID-19 spread in Turkey and South Africa:
   theory, methods, and applications
SO ADVANCES IN DIFFERENCE EQUATIONS
LA English
DT Article
DE Statistical analysis; Bell curve; Prediction; New COVID-19 model;
   Nonlocal operators; Optimal control; Turkey vs South Africa
ID TRANSMISSION
AB A comprehensive study about the spread of COVID-19 cases in Turkey and South Africa has been presented in this paper. An exhaustive statistical analysis was performed using data collected from Turkey and South Africa within the period of 11 March 2020 to 3 May 2020 and 05 March and 3 of May, respectively. It was observed that in the case of Turkey, a negative Spearman correlation for the number of infected class and a positive Spearman correlation for both the number of deaths and recoveries were obtained. This implied that the daily infections could decrease, while the daily deaths and number of recovered people could increase under current conditions. In the case of South Africa, a negative Spearman correlation for both daily deaths and daily infected people were obtained, indicating that these numbers may decrease if the current conditions are maintained. The utilization of a statistical technique predicted the daily number of infected, recovered, and dead people for each country; and three results were obtained for Turkey, namely an upper boundary, a prediction from current situation and lower boundary. The histograms of the daily number of newly infected, recovered and death showed a sign of lognormal and normal distribution, which is presented using the Bell curving method parameters estimation. A new mathematical model COVID-19 comprised of nine classes was suggested; of which a formula of the reproductive number, well-poseness of the solutions and the stability analysis were presented in detail. The suggested model was further extended to the scope of nonlocal operators for each case; whereby a numerical method was used to provide numerical solutions, and simulations were performed for different non-integer numbers. Additionally, sections devoted to control optimal and others dedicated to compare cases between Turkey and South Africa with the aim to comprehend why there are less numbers of deaths and infected people in South Africa than Turkey were presented in detail.
C1 [Atangana, Abdon] Univ Free State, Fac Nat & Agr Sci, Inst Groundwater Studies, Bloemfontein, South Africa.
   [Atangana, Abdon] China Med Univ, China Med Univ Hosp, Dept Med Res, Taichung, Taiwan.
   [Araz, Seda Igret] Siirt Univ, Fac Educ, Dept Math Educ, TR-56100 Siirt, Turkey.
RP Atangana, A (corresponding author), Univ Free State, Fac Nat & Agr Sci, Inst Groundwater Studies, Bloemfontein, South Africa.; Atangana, A (corresponding author), China Med Univ, China Med Univ Hosp, Dept Med Res, Taichung, Taiwan.
EM AtanganA@ufs.ac.za
RI Atangana, Abdon/AAE-4779-2021
CR Alvarez F.E., 2020, NATL BUREAU EC RES
   Anastassopoulou C, 2020, DATA BASED ANAL MODE
   [Anonymous], 2020, COVID 19 PANDEMIC S
   Atangana A, 2020, J COMPUT APPL MATH, V372, DOI 10.1016/j.cam.2019.112622
   Atangana A, 2016, THERM SCI, V20, P763, DOI 10.2298/TSCI160111018A
   Baleanu D., 2020, ADV DIFFER EQU
   Caputo M., 2015, PROG FRACT DIFFER AP, V1, P73
   Danane J, 2020, CHAOS SOLITON FRACT, V136, DOI 10.1016/j.chaos.2020.109787
   Dhandapani PB, 2020, AIMS BIOENG, V7, P208, DOI 10.3934/bioeng.2020018
   Khan M.A., 2020, ALEX ENG J
   Kucharski Adam J., 2020, LANCET INFECT DIS
   LaSalle JP., 1976, STABILITY DYNAMICAL, DOI [10.1137/1.9781611970432, DOI 10.1137/1.9781611970432]
   NABABAN S, 1979, J OPTIMIZ THEORY APP, V27, P357, DOI 10.1007/BF00933030
   Nabi K.M., 2020, CHAOS SOLITONS FRACT
   Owolabi KM, 2019, CHAOS SOLITON FRACT, V126, P41, DOI 10.1016/j.chaos.2019.06.001
   Republic of Turkey Ministry of Health, 2020, DAIL COR TABL TURK
   Tuite Ashleigh R, 2020, CMAJ, V192, pE1276, DOI 10.1503/cmaj.200476-f
   van den Driessche P, 2002, MATH BIOSCI, V180, P29, DOI 10.1016/S0025-5564(02)00108-6
NR 18
TC 20
Z9 20
U1 1
U2 1
PU SPRINGER
PI NEW YORK
PA ONE NEW YORK PLAZA, SUITE 4600, NEW YORK, NY, UNITED STATES
SN 1687-1847
J9 ADV DIFFER EQU-NY
JI Adv. Differ. Equ.
PD DEC 25
PY 2020
VL 2020
IS 1
AR 659
DI 10.1186/s13662-020-03095-w
PG 89
WC Mathematics, Applied; Mathematics
SC Mathematics
GA PJ1TA
UT WOS:000601558200001
PM 33391372
OA gold, Green Submitted, Green Published
DA 2021-09-17
ER

PT J
AU Niazkar, HR
   Niazkar, M
AF Niazkar, Hamid Reza
   Niazkar, Majid
TI Application of artificial neural networks to predict the COVID-19
   outbreak
SO GLOBAL HEALTH RESEARCH AND POLICY
LA English
DT Article
DE COVID-19 outbreak; SARS-COV-2; Prediction model; Artificial neural
   network; Artificial intelligence; Estimation model
ID COLEBROOK FRICTION FACTOR; CORONAVIRUS COVID-19; TREND; MODEL
AB Background: Millions of people have been infected worldwide in the COVID-19 pandemic. In this study, we aim to propose fourteen prediction models based on artificial neural networks (ANN) to predict the COVID-19 outbreak for policy makers.
   Methods: The ANN-based models were utilized to estimate the confirmed cases of COVID-19 in China, Japan, Singapore, Iran, Italy, South Africa and United States of America. These models exploit historical records of confirmed cases, while their main difference is the number of days that they assume to have impact on the estimation process. The COVID-19 data were divided into a train part and a test part. The former was used to train the ANN models, while the latter was utilized to compare the purposes. The data analysis shows not only significant fluctuations in the daily confirmed cases but also different ranges of total confirmed cases observed in the time interval considered.
   Results: Based on the obtained results, the ANN-based model that takes into account the previous 14 days outperforms the other ones. This comparison reveals the importance of considering the maximum incubation period in predicting the COVID-19 outbreak. Comparing the ranges of determination coefficients indicates that the estimated results for Italy are the best one. Moreover, the predicted results for Iran achieved the ranges of [0.09, 0.15] and [0.21, 0.36] for the mean absolute relative errors and normalized root mean square errors, respectively, which were the best ranges obtained for these criteria among different countries.
   Conclusion: Based on the achieved results, the ANN-based model that takes into account the previous fourteen days for prediction is suggested to predict daily confirmed cases, particularly in countries that have experienced the first peak of the COVID-19 outbreak. This study has not only proved the applicability of ANN-based model for prediction of the COVID-19 outbreak, but also showed that considering incubation period of SARS-COV-2 in prediction models may generate more accurate estimations.
C1 [Niazkar, Hamid Reza] Gonabad Univ Med Sci, Gonabad, Iran.
   [Niazkar, Majid] Shiraz Univ, Dept Civil & Environm Engn, Shiraz, Iran.
RP Niazkar, M (corresponding author), Shiraz Univ, Dept Civil & Environm Engn, Shiraz, Iran.
EM mniazkar@shirazu.ac.ir
RI Niazkar, Hamid Reza/C-8670-2019; Niazkar, Majid/I-1844-2019
OI Niazkar, Hamid Reza/0000-0002-6143-9979; Niazkar,
   Majid/0000-0002-5022-1026
CR Al-Najjar H, 2020, EUR REV MED PHARMACO, V24, P3400, DOI 10.26355/eurrev_202003_20709
   Al-qaness MAA, 2020, J CLIN MED, V9, DOI 10.3390/jcm9030674
   Fanelli D, 2020, CHAOS SOLITON FRACT, V134, DOI 10.1016/j.chaos.2020.109761
   Fu XM, 2020, J INFECTION, V80, P602, DOI 10.1016/j.jinf.2020.02.019
   Hu Z., 2020, ARXIV200207112
   Li Q, 2020, J INFECTION, V80, P472, DOI 10.1016/j.jinf.2020.02.014
   Niazkar H, 2020, ASIAN PAC J TROP MED, V13, P185, DOI 10.4103/1995-7645.280234
   Niazkar HR, 2020, NEUROL SCI, V41, P1667, DOI 10.1007/s10072-020-04486-3
   Niazkar M, 2021, SCI IRAN, V28, P573, DOI 10.24200/sci.2020.51432.2175
   Niazkar M, 2020, J HYDROINFORM, V22, P1410, DOI 10.2166/hydro.2020.050
   Niazkar M, 2020, ELECTRON J GEN MED, V17, DOI 10.29333/ejgm/8232
   Niazkar M, 2020, IJST-T CIV ENG, V44, P231, DOI 10.1007/s40996-019-00343-2
   Niazkar M, 2019, WATER RESOUR MANAG, V33, P4599, DOI 10.1007/s11269-019-02384-8
   Niazkar M, 2019, KSCE J CIV ENG, V23, P4311, DOI 10.1007/s12205-019-2217-1
   Niazkar M, 2019, IJST-T CIV ENG, V43, P179, DOI 10.1007/s40996-018-0129-9
   Niazkar M, 2019, WATER RESOUR MANAG, V33, P757, DOI 10.1007/s11269-018-2141-z
   Niazkar M, 2016, COMPUT APPL ENG EDUC, V24, P555, DOI 10.1002/cae.21731
   Nishiura H, 2020, J CLIN MED, V9, DOI 10.3390/jcm9020419
   Nouvellet P, 2018, EPIDEMICS-NETH, V22, P29, DOI 10.1016/j.epidem.2017.02.012
   Ozdemir O, 2020, ERCIYES MED J, V42, P242, DOI 10.14744/etd.2020.99836
   Rocklov J, 2020, J TRAVEL MED, V27, DOI 10.1093/jtm/taaa030
   Roosa K, 2020, J CLIN MED, V9, DOI 10.3390/jcm9020596
   World Health Organization, COR DIS COVID 2019 S
   Yang J, 2020, INT J INFECT DIS, V94, P91, DOI [10.1016/j.ijid.2020.03.017, 10.1109/TITS.2020.3023788]
   Yang ZF, 2020, J THORAC DIS, V12, P165, DOI 10.21037/jtd.2020.02.64
   Zhang S, 2020, INT J INFECT DIS, V93, P201, DOI 10.1016/j.ijid.2020.02.033
NR 26
TC 7
Z9 7
U1 3
U2 7
PU BMC
PI LONDON
PA CAMPUS, 4 CRINAN ST, LONDON N1 9XW, ENGLAND
EI 2397-0642
J9 GLOB HEALTH RES POL
JI Glob. Health Res. Policy
PD DEC 23
PY 2020
VL 5
IS 1
AR 50
DI 10.1186/s41256-020-00175-y
PG 11
WC Public, Environmental & Occupational Health
SC Public, Environmental & Occupational Health
GA PA5PR
UT WOS:000595687900001
PM 33292780
OA gold, Green Published
DA 2021-09-17
ER

PT J
AU Attanayake, AMCH
   Perera, SSN
AF Attanayake, A. M. C. H.
   Perera, S. S. N.
TI Forecasting COVID-19 Cases Using Alpha-Sutte Indicator: A Comparison
   with Autoregressive Integrated Moving Average (ARIMA) Method
SO BIOMED RESEARCH INTERNATIONAL
LA English
DT Article
AB COVID-19 is a pandemic which has spread to more than 200 countries. Its high transmission rate makes it difficult to control. To date, no specific treatment has been found as a cure for the disease. Therefore, prediction of COVID-19 cases provides a useful insight to mitigate the disease. This study aims to model and predict COVID-19 cases. Eight countries: Italy, New Zealand, the USA, Brazil, India, Pakistan, Spain, and South Africa which are in different phases of COVID-19 distribution as well as in different socioeconomic and geographical characteristics were selected as test cases. The Alpha-Sutte Indicator approach was utilized as the modelling strategy. The capability of the approach in modelling COVID-19 cases over the ARIMA method was tested in the study. Data consist of accumulated COVID-19 cases present in the selected countries from the first day of the presence of cases to September 26, 2020. Ten percent of the data were used to validate the modelling approach. The analysis disclosed that the Alpha-Sutte modelling approach is appropriate in modelling cumulative COVID-19 cases over ARIMA by reporting 0.11%, 0.33%, 0.08%, 0.72%, 0.12%, 0.03%, 1.28%, and 0.08% of the mean absolute percentage error (MAPE) for the USA, Brazil, Italy, India, New Zealand, Pakistan, Spain, and South Africa, respectively. Differences between forecasted and real cases of COVID-19 in the validation set were tested using the paired t-test. The differences were not statistically significant, revealing the effectiveness of the modelling approach. Thus, predictions were generated using the Alpha-Sutte approach for each country. Therefore, the Alpha-Sutte method can be recommended for short-term forecasting of cumulative COVID-19 incidences. The authorities in the health care sector and other administrators may use the predictions to control and manage the COVID-19 cases.
C1 [Attanayake, A. M. C. H.] Univ Kelaniya, Fac Sci, Dept Stat & Comp Sci, Colombo, Sri Lanka.
   [Perera, S. S. N.] Univ Colombo, Res & Dev Ctr Math Modelling, Dept Math, Fac Sci, Colombo, Sri Lanka.
RP Attanayake, AMCH (corresponding author), Univ Kelaniya, Fac Sci, Dept Stat & Comp Sci, Colombo, Sri Lanka.
EM succ@kln.ac.lk; ssnp@maths.cmb.ac.lk
CR Ahmar AS, 2017, COGENT ECON FINANC, V5, DOI 10.1080/23322039.2017.1347123
   Ahmar AS, 2018, INT J ENG TECHNOLOGY, V7, P20
   Lewis CD, 1982, IND BUSINESS FORECAS
   Petropoulos F, 2020, PLOS ONE, V15, DOI 10.1371/journal.pone.0231236
   Ahmar AS, 2020, SCI TOTAL ENVIRON, V729, DOI 10.1016/j.scitotenv.2020.138883
   Team R.C, 2020, R LANG ENV STAT COMP
   WHO, WHO COR DIS COVID 19
   Yonar H, 2020, EURASIAN J MED ONCOL, V4, P160, DOI 10.14744/ejmo.2020.28273
   Zhao B., 2020, J IMMUNOLOGY ALLERGY, V1, P1, DOI [10.37191/Mapsci-2582-6549-1(3)-015, DOI 10.37191/MAPSCI-2582-6549-1(3)-015]
NR 9
TC 2
Z9 2
U1 0
U2 1
PU HINDAWI LTD
PI LONDON
PA ADAM HOUSE, 3RD FLR, 1 FITZROY SQ, LONDON, W1T 5HF, ENGLAND
SN 2314-6133
EI 2314-6141
J9 BIOMED RES INT
JI Biomed Res. Int.
PD DEC 11
PY 2020
VL 2020
AR 8850199
DI 10.1155/2020/8850199
PG 11
WC Biotechnology & Applied Microbiology; Medicine, Research & Experimental
SC Biotechnology & Applied Microbiology; Research & Experimental Medicine
GA PI6QB
UT WOS:000601212100003
PM 33344650
OA gold, Green Published
DA 2021-09-17
ER

PT J
AU Lequime, S
   Dehecq, JS
   Matheus, S
   de Laval, F
   Almeras, L
   Briolant, S
   Fontaine, A
AF Lequime, Sebastian
   Dehecq, Jean-Sebastien
   Matheus, Severine
   de Laval, Franck
   Almeras, Lionel
   Briolant, Sebastien
   Fontaine, Albin
TI Modeling intra-mosquito dynamics of Zika virus and its dose-dependence
   confirms the low epidemic potential of Aedes albopictus
SO PLOS PATHOGENS
LA English
DT Article
ID CHIKUNGUNYA VIRUS; VECTOR COMPETENCE; NONHUMAN-PRIMATES; REUNION ISLAND;
   INFECTION; AEGYPTI; DENGUE; SUSCEPTIBILITY; CULICIDAE; CAPACITY
AB Author summary
   Zika virus (ZIKV) has emerged worldwide and triggered large outbreaks in human populations. While the yellow fever mosquito Aedes aegypti is considered the primary vector of ZIKV, the Asian tiger mosquito Aedes albopictus has been shown experimentally to transmit the virus and has been involved in a few autochthonous transmission in France in 2019. Here, we provide a comprehensive study on the ability of Ae. albopictus mosquitoes to transmit ZIKV by considering the within-host dynamics of ZIKV infection in humans and its impact on both mosquito infection probability and time to mosquito infectiousness. These empirical data were then leveraged by in silico simulations to embed them into their epidemiological context. Our study reveals a low but existing epidemic potential of Ae. albopictus for ZIKV, whatever their tropical or temperate origins. We identified mosquito density as a predictor for ZIKV outbreak occurrence when vectored by Ae. albopictus. Our findings help to explain the absence of large scale ZIKV epidemics in territories occupied by Ae. albopictus but call for active surveillance and eradication programs to maintain the risk of emergence to a low level.
   Originating from African forests, Zika virus (ZIKV) has now emerged worldwide in urbanized areas, mainly transmitted by Aedes aegypti mosquitoes. Although Aedes albopictus can transmit ZIKV experimentally and was suspected to be a ZIKV vector in Central Africa, the potential of this species to sustain virus transmission was yet to be uncovered until the end of 2019, when several autochthonous transmissions of the virus vectored by Ae. albopictus occurred in France. Aside from these few locally acquired ZIKV infections, most territories colonized by Ae. albopictus have been spared so far. The risk level of ZIKV emergence in these areas remains however an open question. To assess Ae. albopictus' vector potential for ZIKV and identify key virus outbreak predictors, we built a complete framework using the complementary combination of (i) dose-dependent experimental Ae. albopictus exposure to ZIKV followed by time-dependent assessment of infection and systemic infection rates, (ii) modeling of intra-human ZIKV viremia dynamics, and (iii) in silico epidemiological simulations using an Agent-Based Model. The highest risk of transmission occurred during the pre-symptomatic stage of the disease, at the peak of viremia. At this dose, mosquito infection probability was estimated to be 20%, and 21 days were required to reach the median systemic infection rates. Mosquito population origin, either temperate or tropical, had no impact on infection rates or intra-host virus dynamic. Despite these unfavorable characteristics for transmission, Ae. albopictus was still able to trigger and yield large outbreaks in a simulated environment in the presence of sufficiently high mosquito biting rates. Our results reveal a low but existing epidemic potential of Ae. albopictus for ZIKV, that might explain the absence of large scale ZIKV epidemics so far in territories occupied only by Ae. albopictus. They nevertheless support active surveillance and eradication programs in these territories to maintain the risk of emergence to a low level.
C1 [Lequime, Sebastian] Univ Groningen, Groningen Inst Evolutionary Life Sci, Cluster Microbial Ecol, Groningen, Netherlands.
   [Lequime, Sebastian] Katholieke Univ Leuven, Rega Inst, Lab Clin & Epidemiol Virol, Dept Microbiol Immunol & Transplantat, Leuven, Belgium.
   [Dehecq, Jean-Sebastien] Agence Reg Sante La Reunion, Vector Control Unit, French Minist Hlth, St Denis, Reunion, France.
   [Matheus, Severine] Inst Pasteur, Natl Reference Ctr Arboviruses, Lab Virol, Guyane Francaise, Cayenne, France.
   [Matheus, Severine] Inst Pasteur, Environm & Infect Risks Unit, Paris, France.
   [de Laval, Franck] Ctr Epidemiol & Sante Publ Armees, Serv Sante Armees, CESPA, SSA, Marseille, France.
   [de Laval, Franck] Aix Marseille Univ, Sci Econ & Sociales Sante & Traitement Informat M, INSERM, IRD,SESSTIM, Marseille, France.
   [Almeras, Lionel; Briolant, Sebastien; Fontaine, Albin] Inst Rech Biomed Armees IRBA, Dept Microbiol & Malad Infect, Unite Parasitol & Entomol, Marseille, France.
   [Almeras, Lionel; Briolant, Sebastien; Fontaine, Albin] Aix Marseille Univ, AP HM, UMR Vecteurs Infect Trop & Mediterraneennes VITRO, SSA,IRD, Marseille, France.
   [Almeras, Lionel; Briolant, Sebastien; Fontaine, Albin] IHU Mediterranee Infect, Marseille, France.
RP Fontaine, A (corresponding author), Inst Rech Biomed Armees IRBA, Dept Microbiol & Malad Infect, Unite Parasitol & Entomol, Marseille, France.; Fontaine, A (corresponding author), Aix Marseille Univ, AP HM, UMR Vecteurs Infect Trop & Mediterraneennes VITRO, SSA,IRD, Marseille, France.; Fontaine, A (corresponding author), IHU Mediterranee Infect, Marseille, France.
EM albinfont@gmail.com
RI Lequime, Sebastian/E-9380-2011; Fontaine, Albin/K-4345-2019
OI Lequime, Sebastian/0000-0002-3140-0651; Fontaine,
   Albin/0000-0001-6869-6516
FU Direction Generale de l'Armement [PDH-2-NRBC-2-B-2113]; Direction
   Centrale du Service de Sante des Armees [2016RC10]; European Virus
   Archive goes Global (EVAg) from the European Union [653316]; Fonds
   Wetenschappelijk Onderzoek -Vlaanderen (FWO)FWO
FX This study was funded by the Direction Generale de l'Armement
   (https://www.defense.gouv.fr/dga, grant no PDH-2-NRBC-2-B-2113, SB) and
   the Direction Centrale du Service de Sante des Armees
   (https://www.defense.gouv.fr/sante, grant agreement 2016RC10, SB) and
   was supported by the European Virus Archive goes Global (EVAg,
   https://www.european-virus-archive.com) project that has received
   funding from the European Union's Horizon 2020 research and innovation
   program under grant agreement No 653316. The contents of this
   publication are the sole responsibility of the authors. SL was funded by
   a postdoctoral grant of the Fonds Wetenschappelijk Onderzoek -Vlaanderen
   (FWO, https://www.fwo.be).The funders had no role in study design, data
   collection and analysis, decision to publish, or preparation of the
   manuscript
CR Althouse BM, 2014, VIROLOGY, V452, P237, DOI 10.1016/j.virol.2014.01.015
   Armbruster PA, 2016, J MED ENTOMOL, V53, P1013, DOI 10.1093/jme/tjw037
   Azar SR, 2019, VIRUSES-BASEL, V11, DOI 10.3390/v11090867
   Azar SR, 2017, AM J TROP MED HYG, V97, P330, DOI 10.4269/ajtmh.16-0969
   Baidaliuk A, 2019, J VIROL, V93, DOI 10.1128/JVI.00705-19
   Bennett KE, 2002, AM J TROP MED HYG, V67, P85, DOI 10.4269/ajtmh.2002.67.85
   Best K, 2017, P NATL ACAD SCI USA, V114, P8847, DOI 10.1073/pnas.1704011114
   Brady OJ, 2016, T ROY SOC TROP MED H, V110, P107, DOI 10.1093/trstmh/trv113
   Bryan J., 2019, J OPEN SOURCE SOFTWA, V4, P1686, DOI [10.21105/joss.01686, DOI 10.21105/JOSS.01686]
   Carpenter B., 2017, J STAT SOFTW, DOI [10.18637/jss.v076.i01, DOI 10.18637/JSS.V076.I01]
   Carrington LB, 2013, PLOS NEGLECT TROP D, V7, DOI 10.1371/journal.pntd.0002190
   Chouin-Carneiro T, 2016, PLOS NEGLECT TROP D, V10, DOI 10.1371/journal.pntd.0004543
   Ciota AT, 2017, EMERG INFECT DIS, V23, P1110, DOI 10.3201/eid2307.161633
   Clark A, 2013, FRONT PSYCHOL, V4, DOI 10.3389/fpsyg.2013.00270
   de Laval F, 2018, J CLIN VIROL, V109, P57, DOI 10.1016/j.jcv.2018.09.015
   Delatte H, 2009, J MED ENTOMOL, V46, P33, DOI 10.1603/033.046.0105
   Delatte H, 2010, VECTOR-BORNE ZOONOT, V10, P249, DOI 10.1089/vbz.2009.0026
   Denlinger DL, 2014, ANNU REV ENTOMOL, V59, P73, DOI 10.1146/annurev-ento-011613-162023
   Di Luca M, 2016, EUROSURVEILLANCE, V21, P6, DOI 10.2807/1560-7917.ES.2016.21.18.30223
   DICK GWA, 1952, T ROY SOC TROP MED H, V46, P509, DOI 10.1016/0035-9203(52)90042-4
   Dudley DM, 2016, NAT COMMUN, V7, DOI 10.1038/ncomms12204
   Duffy MR, 2009, NEW ENGL J MED, V360, P2536, DOI 10.1056/NEJMoa0805715
   Duong V, 2015, P NATL ACAD SCI USA, V112, P14688, DOI 10.1073/pnas.1508114112
   Durand GA, 2020, VIRUSES-BASEL, V12, DOI 10.3390/v12030296
   Epelboin Y, 2017, PLOS NEGLECT TROP D, V11, DOI 10.1371/journal.pntd.0005933
   Estes JD, 2018, NAT REV IMMUNOL, V18, P390, DOI 10.1038/s41577-018-0005-7
   Fansiri T, 2013, PLOS GENET, V9, DOI 10.1371/journal.pgen.1003621
   Favier C, 2005, P ROY SOC B-BIOL SCI, V272, P1171, DOI 10.1098/rspb.2004.3020
   Fontaine A, 2018, PLOS PATHOG, V14, DOI 10.1371/journal.ppat.1007187
   Fontaine A, 2016, SCI REP-UK, V6, DOI 10.1038/srep24885
   Fourie T, 2018, OPEN FORUM INFECT DI, V5, DOI 10.1093/ofid/ofy261
   Gimenez O, WEAK IDENTIFIABILITY, DOI DOI 10.1007/978-0-387-78151-8_48
   Gonzalez MA, 2019, PARASITE VECTOR, V12, DOI 10.1186/s13071-019-3359-1
   Grard G, 2014, PLOS NEGLECT TROP D, V8, DOI 10.1371/journal.pntd.0002681
   Gratz NG, 2004, MED VET ENTOMOL, V18, P215, DOI 10.1111/j.0269-283X.2004.00513.x
   GUBLER DJ, 1979, AM J TROP MED HYG, V28, P1045, DOI 10.4269/ajtmh.1979.28.1045
   Gutierrez-Lopez R, 2019, EMERG INFECT DIS, V25, P346, DOI 10.3201/eid2502.171123
   Heitmann A, 2017, EUROSURVEILLANCE, V22, P4, DOI 10.2807/1560-7917.ES.2017.22.2.30437
   HOBBS JH, 1991, J AM MOSQUITO CONTR, V7, P488
   Houe V, 2019, EMERG MICROBES INFEC, V8, P542, DOI 10.1080/22221751.2019.1599302
   Jouannic JM, 2016, LANCET, V387, P1051, DOI 10.1016/S0140-6736(16)00625-5
   Juliano SA, 2004, OECOLOGIA, V139, P583, DOI 10.1007/s00442-004-1532-4
   Kamgang B, 2012, PARASITE VECTOR, V5, DOI 10.1186/1756-3305-5-57
   Kraemer MUG, 2019, NAT MICROBIOL, V4, P854, DOI 10.1038/s41564-019-0376-y
   Kramer LD, 2015, CURR OPIN VIROL, V15, P112, DOI 10.1016/j.coviro.2015.10.003
   Krow-Lucal ER, 2017, EMERG INFECT DIS, V23, P841, DOI 10.3201/eid2305.161715
   Lequime S, 2020, METHODS ECOL EVOL, V11, P1002, DOI 10.1111/2041-210X.13422
   Lessler J, 2016, B WORLD HEALTH ORGAN, V94, P841, DOI 10.2471/BLT.16.174540
   Lowe R, 2018, INT J ENV RES PUB HE, V15, DOI 10.3390/ijerph15010096
   MACDONALD G, 1961, PUBLIC HEALTH REP, V76, P753, DOI 10.2307/4591271
   Matheus S, 2017, EMERG INFECT DIS, V23, P1910, DOI 10.3201/eid2311.170337
   McKenzie BA, 2019, PLOS ONE, V14, DOI 10.1371/journal.pone.0216794
   MILLER BR, 1989, TROP MED PARASITOL, V40, P396
   Musso D, 2014, CLIN MICROBIOL INFEC, V20, pO595, DOI 10.1111/1469-0691.12707
   OMEARA GF, 1995, J MED ENTOMOL, V32, P554, DOI 10.1093/jmedent/32.4.554
   Pascalis H, 2019, HELIYON, V5, DOI 10.1016/j.heliyon.2019.e01455
   R Development Core Team, 2017, R LANG ENV STAT COMP
   Rawal Gautam, 2016, J Family Med Prim Care, V5, P523, DOI 10.4103/2249-4863.197256
   Renault P, 2007, AM J TROP MED HYG, V77, P727
   Rezza G, 2007, LANCET, V370, P1840, DOI 10.1016/S0140-6736(07)61779-6
   Roundy CM, 2017, EMERG INFECT DIS, V23, P625, DOI 10.3201/eid2304.161484
   Ryckebusch F, 2017, INT J MOL SCI, V18, DOI 10.3390/ijms18112384
   Sanchez-Vargas I, 2019, INSECTS, V10, DOI 10.3390/insects10020039
   Silva GS, 2018, J CRIT CARE, V46, P106, DOI 10.1016/j.jcrc.2018.03.030
   Monteiro VVS, 2019, FRONT MICROBIOL, V10, DOI 10.3389/fmicb.2019.00492
   Smith DL, 2012, PLOS PATHOG, V8, DOI 10.1371/journal.ppat.1002588
   Stan Development Team, 2018, RSTAN R INT STAN R P
   Succo T, 2016, EUROSURVEILLANCE, V21, P5, DOI 10.2807/1560-7917.ES.2016.21.21.30240
   Suzuki Y, 2020, CURR BIOL, V30, P3495, DOI 10.1016/j.cub.2020.06.057
   Taylor SC, 2019, TRENDS BIOTECHNOL, V37, P761, DOI 10.1016/j.tibtech.2018.12.002
   Tesla B, 2018, PLOS NEGLECT TROP D, V12, DOI 10.1371/journal.pntd.0006733
   Tomasello D, 2013, TRAVEL MED INFECT DI, V11, P274, DOI 10.1016/j.tmaid.2013.07.006
   Tsetsarkin KA, 2007, PLOS PATHOG, V3, P1895, DOI 10.1371/journal.ppat.0030201
   van Boheemen S, 2017, SCI REP-UK, V7, DOI 10.1038/s41598-017-02652-w
   Vasquez V, 2018, INT J INFECT DIS, V72, P34, DOI 10.1016/j.ijid.2018.05.007
   Vazeille M, 2018, MED VET ENTOMOL, V32, P251, DOI 10.1111/mve.12284
   Vazeille M, 2019, EMERG MICROBES INFEC, V8, P1668, DOI 10.1080/22221751.2019.1689797
   Vega-Rua A, 2013, PLOS ONE, V8, DOI 10.1371/journal.pone.0059716
   Wickham H, 2009, USE R, P1, DOI 10.1007/978-0-387-98141-3_1
   Winokur OC, 2020, PLOS NEGLECT TROP D, V14, DOI 10.1371/journal.pntd.0008047
   Wong PSJ, 2013, PLOS NEGLECT TROP D, V7, DOI 10.1371/journal.pntd.0002348
   Youngflesh C., 2018, J OPEN SOURCE SOFTWA, V3, P640
NR 82
TC 3
Z9 3
U1 0
U2 1
PU PUBLIC LIBRARY SCIENCE
PI SAN FRANCISCO
PA 1160 BATTERY STREET, STE 100, SAN FRANCISCO, CA 94111 USA
SN 1553-7366
EI 1553-7374
J9 PLOS PATHOG
JI PLoS Pathog.
PD DEC
PY 2020
VL 16
IS 12
AR e1009068
DI 10.1371/journal.ppat.1009068
PG 25
WC Microbiology; Parasitology; Virology
SC Microbiology; Parasitology; Virology
GA PO6ZV
UT WOS:000605319700003
PM 33382858
OA Green Published, gold
DA 2021-09-17
ER

PT J
AU Brousse, O
   Georganos, S
   Demuzere, M
   Dujardin, S
   Lennert, M
   Linard, C
   Snow, RW
   Thiery, W
   van Lipzig, NPM
AF Brousse, O.
   Georganos, S.
   Demuzere, M.
   Dujardin, S.
   Lennert, M.
   Linard, C.
   Snow, R. W.
   Thiery, W.
   van Lipzig, N. P. M.
TI Can we use local climate zones for predicting malaria prevalence across
   sub-Saharan African cities?
SO ENVIRONMENTAL RESEARCH LETTERS
LA English
DT Article
DE malaria; sub-Saharan africa; local climate zones; urban malaria
   modeling; random forest modeling; urban health; WUDAPT
ID OUTDOOR THERMAL COMFORT; DAR-ES-SALAAM; PLASMODIUM-FALCIPARUM; URBAN
   AGRICULTURE; TRANSMISSION; INEQUALITY; MANAGEMENT; INFECTION; MOSQUITOS;
   KAMPALA
AB Malaria burden is increasing in sub-Saharan cities because of rapid and uncontrolled urbanization. Yet very few studies have studied the interactions between urban environments and malaria. Additionally, no standardized urban land-use/land-cover has been defined for urban malaria studies. Here, we demonstrate the potential of local climate zones (LCZs) for modeling malaria prevalence rate (Pf PR2-10) and studying malaria prevalence in urban settings across nine sub-Saharan African cities. Using a random forest classification algorithm over a set of 365 malaria surveys we: (i) identify a suitable set of covariates derived from open-source earth observations; and (ii) depict the best buffer size at which to aggregate them for modeling Pf PR2-10.
   Our results demonstrate that geographical models can learn from LCZ over a set of cities and be transferred over a city of choice that has few or no malaria surveys. In particular, we find that urban areas systematically have lower Pf PR2-10 (5%-30%) than rural areas (15%-40%). The Pf PR2-10 urban-to-rural gradient is dependent on the climatic environment in which the city is located. Further, LCZs show that more open urban environments located close to wetlands have higher Pf PR2-10. Informal settlements-represented by the LCZ 7 (lightweight lowrise)-have higher malaria prevalence than other densely built-up residential areas with a mean prevalence of 11.11%. Overall, we suggest the applicability of LCZs for more exploratory modeling in urban malaria studies.
C1 [Brousse, O.; van Lipzig, N. P. M.] Katholieke Univ Leuven, Dept Earth & Environm Sci, Leuven, Belgium.
   [Brousse, O.] UCL, UCL Inst Environm Design & Engn, London, England.
   [Georganos, S.; Lennert, M.] Univ Libre Bruxelles, Dept Geosci Environm & Soc, Brussels, Belgium.
   [Demuzere, M.] Ruhr Univ Bochum, Dept Geog, Bochum, Germany.
   [Demuzere, M.] Univ Ghent, Dept Environm, Ghent, Belgium.
   [Dujardin, S.; Linard, C.] Univ Namur, Dept Geog, Namur, Belgium.
   [Snow, R. W.] Kenya Med Res Inst Wellcome Trust, Populat & Hlth Unit, Nairobi, Kenya.
   [Snow, R. W.] Univ Oxford, Nuffield Dept Med, Dept Trop Med & Global Hlth, Oxford, England.
   [Thiery, W.] Vrije Univ Brussel, Dept Hydrol & Hydraul Engn, Brussels, Belgium.
RP Brousse, O (corresponding author), Katholieke Univ Leuven, Dept Earth & Environm Sci, Leuven, Belgium.; Brousse, O (corresponding author), UCL, UCL Inst Environm Design & Engn, London, England.
EM oscar.brousse@kuleuven.be
RI Thiery, Wim/AAJ-6692-2021; Brousse, Oscar/AAU-1836-2021
OI Thiery, Wim/0000-0002-5183-6145; Brousse, Oscar/0000-0002-7364-710X;
   Georganos, Stefanos/0000-0002-0001-2058; Linard,
   Catherine/0000-0002-0819-7755; Snow, Robert/0000-0003-3725-6088;
   Demuzere, Matthias/0000-0003-3237-4077
FU Steering Committee; Remote sensing for Epidemiology in African CiTies
   (REACT) project - STEREO-III program of the Belgian Science Policy
   (BELSPO) [SR/00/337]; Wellcome TrustWellcome TrustEuropean Commission
   [103602, 212176, 203077]; Wellcome Trust HEROIC project [216035/Z/19/Z]
FX The authors express their gratitude to all the partners of the REACT
   project and to the Steering Committee that always supported the project
   and helped improving many of its aspects. The Landsat 5, the Landsat 8,
   and the SRTM products were retrieved from the online Google Earth Engine
   archive, courtesy of the NASA and USGS. Same for the Sentinel 1 and
   Sentinel 2 product, courtesy of the ESA. This work was supported by the
   Remote sensing for Epidemiology in African CiTies (REACT
   http://react.ulb.be/) project, funded by the STEREO-III program of the
   Belgian Science Policy (BELSPO, SR/00/337). R.W. Snow is supported as a
   Wellcome Trust Principal Fellow (#s 103602 and 212176) and is grateful
   to the support of the Wellcome Trust to the Kenya Major Overseas
   Programme (#203077). OB is supported by the Wellcome Trust HEROIC
   project (grant 216035/Z/19/Z). The full database on malaria prevalence
   that was used in this study is available at
   http://doi:10.7910/DVN/Z29FR0, Harvard Dataverse, V1, under a CC-BY 4.0
   license. Scripts for aggregating satellite data around malaria surveys
   and for running the random forest algorithms are available at
   https://github.com/oscarbrousse/REACT-LCZ_Malaria_ERL.OB thanks Miranda
   Dos Leitoes for the occasional support.
CR Afrane YA, 2004, ACTA TROP, V89, P125, DOI 10.1016/j.actatropica.2003.06.001
   Aminipouri M, 2019, BUILD ENVIRON, V158, P226, DOI 10.1016/j.buildenv.2019.05.022
   Andreasen MH, 2017, GEOGR TIDSSKR-DEN, V117, P93, DOI 10.1080/00167223.2017.1326159
   Baragatti M, 2009, MALARIA J, V8, DOI 10.1186/1475-2875-8-13
   Bechtel B, 2017, URBAN SCI, V1, P15, DOI [10.3390/urbansci1020015, DOI 10.3390/urbansci1020015]
   Bechtel B, 2020, REMOTE SENS-BASEL, V12, DOI 10.3390/rs12111769
   Bechtel B, 2019, URBAN CLIM, V27, P24, DOI 10.1016/j.uclim.2018.10.001
   Bechtel B, 2015, ISPRS INT J GEO-INF, V4, P199, DOI 10.3390/ijgi4010199
   Beck HE, 2019, B AM METEOROL SOC, V100, P473, DOI 10.1175/BAMS-D-17-0138.1
   Beck HE, 2017, HYDROL EARTH SYST SC, V21, P589, DOI 10.5194/hess-21-589-2017
   Bennett A, 2013, AM J TROP MED HYG, V89, P840, DOI 10.4269/ajtmh.13-0028
   Bhatt S, 2015, NATURE, V526, P207, DOI 10.1038/nature15535
   Borderon M, 2013, SOCIAL VULNERABILITY, P108
   Boyce MR, 2019, TROP MED INFECT DIS, V4, DOI 10.3390/tropicalmed4040123
   Breiman L, 2001, MACH LEARN, V45, P5, DOI 10.1023/A:1010933404324
   Brousse O, 2020, IAUC NEWSLETTER  JUN, P76
   Brousse O, 2020, INT J CLIMATOL, V40, P4586, DOI 10.1002/joc.6477
   Brousse O, 2019, URBAN CLIM, V27, P227, DOI 10.1016/j.uclim.2018.12.004
   Byrne Neville, 2007, Travel Med Infect Dis, V5, P135, DOI 10.1016/j.tmaid.2006.04.003
   Ching J, 2018, B AM METEOROL SOC, V99, P1907, DOI 10.1175/BAMS-D-16-0236.1
   Dale P. E. R., 2008, Wetlands Ecology and Management, V16, P255, DOI 10.1007/s11273-008-9098-2
   Dalrymple U, 2015, BMC MED, V13, DOI 10.1186/s12916-015-0372-x
   De Castro MC, 2004, AM J TROP MED HYG, V71, P103, DOI 10.4269/ajtmh.2004.71.103
   De Silva PM, 2012, J TROP MED-US, V2012, DOI 10.1155/2012/819563
   Demuzere M, 2020, SCI DATA, V7, DOI 10.1038/s41597-020-00605-z
   Demuzere M, 2019, PLOS ONE, V14, DOI 10.1371/journal.pone.0214474
   Demuzere M, 2019, URBAN CLIM, V27, P46, DOI 10.1016/j.uclim.2018.11.001
   Dongus S, 2009, GEOSPATIAL HEALTH, V3, P189, DOI 10.4081/gh.2009.220
   Eloundou-Enyegue PM, 2012, INT HANDB POPUL, V3, P125, DOI 10.1007/978-94-007-1842-5_10
   Forget Y, 2018, COMPLEMENTARITY SENT, DOI [10.20944/preprints201810.0695.v1, DOI 10.20944/PREPRINTS201810.0695.V1]
   Forkuor G, 2018, GISCI REMOTE SENS, V55, P331, DOI 10.1080/15481603.2017.1370169
   Geletic J, 2018, SCI TOTAL ENVIRON, V624, P385, DOI 10.1016/j.scitotenv.2017.12.076
   Genuer R, 2015, VSURF R PACKAGE VARI
   Georganos S, 2020, INT J HEALTH GEOGR, V19, DOI 10.1186/s12942-020-00232-2
   Georganos S, 2019, REMOTE SENS-BASEL, V11, DOI 10.3390/rs11212543
   Gething PW, 2011, PARASITE VECTOR, V4, DOI 10.1186/1756-3305-4-92
   Gething PW, 2010, NATURE, V465, P342, DOI 10.1038/nature09098
   Giardina F, 2015, GEOSPATIAL HEALTH, V10, P232, DOI 10.4081/gh.2015.333
   Gorelick N, 2017, REMOTE SENS ENVIRON, V202, P18, DOI 10.1016/j.rse.2017.06.031
   Guerra CA, 2006, ADV PARASIT, V62, P157, DOI 10.1016/S0065-308X(05)62005-2
   Hay SI, 2005, NAT REV MICROBIOL, V3, P81, DOI 10.1038/nrmicro1069
   Kabaria CW, 2017, MALARIA J, V16, DOI 10.1186/s12936-017-1694-2
   Kabaria CW, 2016, INT J HEALTH GEOGR, V15, DOI 10.1186/s12942-016-0051-y
   Kabumbuli R, 2009, AFR J ECOL, V47, P154, DOI 10.1111/j.1365-2028.2008.01063.x
   Kaplan G., 2018, SENTINEL 1 SENTINEL
   Kienberger S, 2014, INT J HEALTH GEOGR, V13, DOI 10.1186/1476-072X-13-29
   Klinkenberg E, 2005, EMERG INFECT DIS, V11, P1290
   Korah PI, 2019, LAND USE POLICY, V87, DOI 10.1016/j.landusepol.2019.104049
   Machault V, 2012, PLOS ONE, V7, DOI 10.1371/journal.pone.0050674
   Machault V, 2010, MALARIA J, V9, DOI 10.1186/1475-2875-9-252
   Middel A, 2014, LANDSCAPE URBAN PLAN, V122, P16, DOI 10.1016/j.landurbplan.2013.11.004
   Mukasa DM, 2014, MALARIA CONTROL PREV
   Noor AM, 2014, LANCET, V383, P1739, DOI 10.1016/S0140-6736(13)62566-0
   Obeng-Odoom F, 2015, AM J ECON SOCIOL, V74, P550, DOI 10.1111/ajes.12101
   Parselia E, 2019, REMOTE SENS-BASEL, V11, DOI 10.3390/rs11161862
   Pesaresi M, 2013, IEEE J-STARS, V6, P2102, DOI 10.1109/JSTARS.2013.2271445
   PULL JH, 1974, B WORLD HEALTH ORGAN, V51, P507
   Raso G, 2012, MALARIA J, V11, DOI 10.1186/1475-2875-11-160
   Robert V, 2003, AM J TROP MED HYG, V68, P169, DOI 10.4269/ajtmh.2003.68.169
   Smith DL, 2007, MALARIA J, V6, DOI 10.1186/1475-2875-6-131
   Snow RW, 2017, NATURE, V550, P515, DOI 10.1038/nature24059
   Stewart ID, 2012, B AM METEOROL SOC, V93, P1879, DOI 10.1175/BAMS-D-11-00019.1
   Sulla-Menashe D., 2018, USER GUIDE COLLECTIO, P1, DOI [DOI 10.5067/M0DIS/MCD12Q1, 10.5067/MODIS/MCD12Q1]
   Tatem AJ, 2008, MALARIA J, V7, DOI 10.1186/1475-2875-7-218
   Union U., 2017, WORLD POP PROJ REACH
   Van de Walle J, 2020, CLIM DYNAM, V54, P1779, DOI 10.1007/s00382-019-05088-2
   Vandamme S, 2019, REMOTE SENS-BASEL, V11, DOI 10.3390/rs11141731
   Venter ZS, 2020, REMOTE SENS ENVIRON, V242, DOI 10.1016/j.rse.2020.111791
   Verdonck ML, 2019, URBAN SCI, V3, DOI 10.3390/urbansci3010027
   Verdonschot PFM, 2014, LIMNOLOGICA, V45, P69, DOI 10.1016/j.limno.2013.11.002
   Vermeiren K, 2013, LAND USE POLICY, V35, P40, DOI 10.1016/j.landusepol.2013.04.012
   Voogt JA, 1998, INT J REMOTE SENS, V19, P895, DOI 10.1080/014311698215784
   Voogt JA, 2003, REMOTE SENS ENVIRON, V86, P370, DOI 10.1016/S0034-4257(03)00079-8
   Weiss DJ, 2015, MALARIA J, V14, DOI 10.1186/s12936-015-0574-x
   Wolff E, 2020, AFR GEOGR REV, V39, P45, DOI 10.1080/19376812.2019.1579656
   Zhou DC, 2019, REMOTE SENS-BASEL, V11, DOI 10.3390/rs11010048
NR 76
TC 2
Z9 2
U1 0
U2 2
PU IOP PUBLISHING LTD
PI BRISTOL
PA TEMPLE CIRCUS, TEMPLE WAY, BRISTOL BS1 6BE, ENGLAND
SN 1748-9326
J9 ENVIRON RES LETT
JI Environ. Res. Lett.
PD DEC
PY 2020
VL 15
IS 12
AR 124051
DI 10.1088/1748-9326/abc996
PG 14
WC Environmental Sciences; Meteorology & Atmospheric Sciences
SC Environmental Sciences & Ecology; Meteorology & Atmospheric Sciences
GA PE9PD
UT WOS:000598691400001
OA Green Published, gold
DA 2021-09-17
ER

PT J
AU Nadim, SS
   Chattopadhyay, J
AF Nadim, Sk Shahid
   Chattopadhyay, Joydev
TI Occurrence of backward bifurcation and prediction of disease
   transmission with imperfect lockdown: A case study on COVID-19
SO CHAOS SOLITONS & FRACTALS
LA English
DT Article
DE COVID-19; Mathematical model; Imperfect lockdown; Backward bifurcation;
   Parameter estimation; Prediction
ID MODELS; TUBERCULOSIS; SARS
AB The outbreak of COVID-19 caused by SARS-CoV-2 is spreading rapidly around the world, which is causing a major public health concerns. The outbreaks started in India on March 2, 2020. As of April 30, 2020, 34,864 confirmed cases and 1154 deaths are reported in India and more than 30,90,445 confirmed cases and 2,17,769 deaths are reported worldwide. Mathematical models may help to explore the transmission dynamics, prediction and control of COVID-19 in the absence of an appropriate medication or vaccine. In this study, we consider a mathematical model on COVID-19 transmission with the imperfect lock down effect. The basic reproduction number, R-0, is calculated using the next generation matrix method. The system has a disease-free equilibrium (DFE) which is locally asymptotically stable whenever R-0 < 1. Moreover, the model exhibits the backward bifurcation phenomenon, where the stable DFE coexists with a stable endemic equilibrium when R-0 < 1. The epidemiological implications of this phenomenon is that the classical epidemiological requirement of making R-0 less than unity is only a necessary, but not sufficient for effectively controlling the spread of COVID-19 outbreak. It is observed that the system undergoes backward bifurcation which is a new observation for COVID-19 disease transmission model. We also noticed that under the perfect lockdown scenario, there is no possibility of having backward bifurcation. Using Lyapunov function theory and LaSalle Invariance Principle, the DFE is shown globally asymptotically stable for perfect lockdown model. We have calibrated our proposed model parameters to fit daily data from India, Mexico, South Africa and Argentina. We have provided a short-term prediction for India, Mexico, South Africa and Argentina of future cases of COVID-19. We calculate the basic reproduction number from the estimated parameters. We further assess the impact of lockdown during the outbreak. Furthermore, we find that effective lockdown is very necessary to reduce the burden of diseases. (c) 2020 Elsevier Ltd. All rights reserved.
C1 [Nadim, Sk Shahid; Chattopadhyay, Joydev] Indian Stat Inst, Agr & Ecol Res Unit, Kolkata 700108, India.
RP Nadim, SS (corresponding author), Indian Stat Inst, Agr & Ecol Res Unit, Kolkata 700108, India.
EM nadimskshahid@gmail.com
RI Nadim, Sk Shahid/AAE-1853-2021
OI Nadim, Sk Shahid/0000-0002-0040-2363
FU Council of Scientific & Industrial Research as senior research
   fellowship, Government of India, New Delhi [09/093(0172)/2016/EMR-I]
FX The authors are grateful to the anonymous referees for their careful
   reading, valuable comments and helpful suggestions, which helped to
   improve the standard of this work. Sk Shahid Nadim receives funding from
   Council of Scientific & Industrial Research as senior research
   fellowship (Grant No. 09/093(0172)/2016/EMR-I), Government of India, New
   Delhi. The authors would like to thanks Dr Tridip Sardar for his
   valuable suggestions.
CR Carr J., 2012, APPL CTR MANIFOLD TH, V35
   Castillo-Chavez C, 2004, MATH BIOSCI ENG, V1, P361, DOI 10.3934/mbe.2004.1.361
   Chen Y, 2020, J MED VIROL, V92, P418, DOI 10.1002/jmv.25681
   Cowling BJ, 2015, EUROSURVEILLANCE, V20
   de Wit E, 2016, NAT REV MICROBIOL, V14, P523, DOI 10.1038/nrmicro.2016.81
   DIEKMANN O, 1990, J MATH BIOL, V28, P365
   Diekmann O., 2000, MATH EPIDEMIOLOGY IN, V5
   Garba SM, 2008, MATH BIOSCI, V215, P11, DOI 10.1016/j.mbs.2008.05.002
   Gralinski LE, 2020, VIRUSES-BASEL, V12, DOI 10.3390/v12020135
   Gumel AB, 2012, J MATH ANAL APPL, V395, P355, DOI 10.1016/j.jmaa.2012.04.077
   Haario H, 2006, STAT COMPUT, V16, P339, DOI 10.1007/s11222-006-9438-0
   Hethcote HW, 2000, SIAM REV, V42, P599, DOI 10.1137/S0036144500371907
   Huang CZ, 2020, LIMIT ANALYSIS THEORY OF THE SOIL MASS AND ITS APPLICATION, P1, DOI [10.1007/978-981-15-1572-9_1, 10.1016/S0140-6736(20)30183-5]
   Hui DS, 2020, INT J INFECT DIS, V91, P264, DOI 10.1016/j.ijid.2020.01.009
   Kucharski AJ, 2020, EARLY DYNAMICS TRANS
   La Salle J, 1976, STABILITY DYNAMICAL, V25
   Li WH, 2003, NATURE, V426, P450, DOI 10.1038/nature02145
   Nadim S.S., ARXIV2003081502020
   Sardar T, 2020, CHAOS SOLITON FRACT, V139, DOI 10.1016/j.chaos.2020.110078
   Sardar T, 2017, MATH BIOSCI, V288, P109, DOI 10.1016/j.mbs.2017.03.004
   Senapati A., ARXIV2004049502020
   Singer BH, 2004, MATH BIOSCI ENG, V1, P81, DOI 10.3934/mbe.2004.1.81
   Smith HL, 1995, THEORY CHEMOSTAT DYN, V13
   Tang B, 2020, J CLIN MED, V9, DOI 10.3390/jcm9020462
   Thieme H. R., 2003, MATH POPULATION BIOL
   Thompson R, 2020, LANCET INFECT DIS, V20, P280, DOI 10.1016/S1473-3099(20)30068-2
   van den Driessche P, 2002, MATH BIOSCI, V180, P29, DOI 10.1016/S0025-5564(02)00108-6
   WHO, 2020, WEEKLY EPIDEMIOLOGIC
   Zhang X, 2008, J MATH ANAL APPL, V348, P433, DOI 10.1016/j.jmaa.2008.07.042
   Zhao S, 2020, J CLIN MED, V9, DOI 10.3390/jcm9020388
   Zhao S, 2020, INT J INFECT DIS, V92, P214, DOI 10.1016/j.ijid.2020.01.050
NR 31
TC 11
Z9 11
U1 2
U2 5
PU PERGAMON-ELSEVIER SCIENCE LTD
PI OXFORD
PA THE BOULEVARD, LANGFORD LANE, KIDLINGTON, OXFORD OX5 1GB, ENGLAND
SN 0960-0779
EI 1873-2887
J9 CHAOS SOLITON FRACT
JI Chaos Solitons Fractals
PD NOV
PY 2020
VL 140
AR 110163
DI 10.1016/j.chaos.2020.110163
PG 15
WC Mathematics, Interdisciplinary Applications; Physics, Multidisciplinary;
   Physics, Mathematical
SC Mathematics; Physics
GA PB4QJ
UT WOS:000596306900013
PM 32834647
OA Green Published
DA 2021-09-17
ER

PT J
AU Salgotra, R
   Gandomi, M
   Gandomi, AH
AF Salgotra, Rohit
   Gandomi, Mostafa
   Gandomi, Amir H.
TI Evolutionary modelling of the COVID-19 pandemic in fifteen most affected
   countries
SO CHAOS SOLITONS & FRACTALS
LA English
DT Article
DE COVID-19; Coronavirus; SARS-CoV-2; Time series forecasting; Gene
   expression programming (GEP); Countries of the world
AB COVID-19 or SARS-Cov-2, affecting 6 million people and more than 300,000 deaths, the global pandemic has engulfed more than 90% countries of the world. The virus started from a single organism and is escalating at a rate of 3% to 5% daily and seems to be a never ending process. Understanding the basic dynamics and presenting new predictions models for evaluating the potential effect of the virus is highly crucial. In present work, an evolutionary data analytics method called as Genetic programming (GP) is used to mathematically model the potential effect of coronavirus in 15 most affected countries of the world. Two datasets namely confirmed cases (CC) and death cases (DC) were taken into consideration to estimate, how transmission varied in these countries between January 2020 and May 2020. Further, a percentage rise in the number of daily cases is also shown till 8 June 2020 and it is expected that Brazil will have the maximum rise in CC and USA have the most DC. Also, prediction of number of new CC and DC cases for every one million people in each of these countries is presented. The proposed model predicted that the transmission of COVID-19 in China is declining since late March 2020; in Singapore, France, Italy, Germany and Spain the curve has stagnated; in case of Canada, South Africa, Iran and Turkey the number of cases are rising slowly; whereas for USA, UK, Brazil, Russia and Mexico the rate of increase is very high and control measures need to be taken to stop the chains of transmission. Apart from that, the proposed prediction models are simple mathematical equations and future predictions can be drawn from these general equations. From the experimental results and statistical validation, it can be said that the proposed models use simple linkage functions and provide highly reliable results for time series prediction of COVID-19 in these countries. (c) 2020 Elsevier Ltd. All rights reserved.
C1 [Salgotra, Rohit] Thapar Inst Engn & Technol, Dept ECE, Patiala, Punjab, India.
   [Gandomi, Mostafa] Univ Tehran, Sch Civil Engn, Tehran, Iran.
   [Gandomi, Amir H.] Univ Technol Sydney, Fac Engn & Informat Technol, Sydney, NSW 2007, Australia.
RP Salgotra, R (corresponding author), Thapar Inst Engn & Technol, Dept ECE, Patiala, Punjab, India.; Gandomi, AH (corresponding author), Univ Technol Sydney, Fac Engn & Informat Technol, Sydney, NSW 2007, Australia.
EM rohit.salgotra@thapar.edu; gandomi@uts.edu.au
RI Salgotra, Rohit/O-5099-2016; Gandomi, Amir H/J-7595-2013
OI Salgotra, Rohit/0000-0002-3282-1810; Gandomi, Amir H/0000-0002-2798-0104
CR Alavi AH, 2011, ENG COMPUTATION, V28, P242, DOI 10.1108/02644401111118132
   [Anonymous], 2006, GEN TOOLS 4 0 COMP S
   Backer J. A., 2020, INCUBATION PERIOD 20
   Banzhaf W, 1998, GENETIC PROGRAMMINGA
   Boldog P, 2020, J CLIN MED, V9, DOI 10.3390/jcm9020571
   Chang S.L., 2020, ARXIV200310218
   Eubank S, 2004, NATURE, V429, P180, DOI 10.1038/nature02541
   Fair KM, 2019, SCI DATA, V6, DOI 10.1038/s41597-019-0137-z
   Fanelli D, 2020, CHAOS SOLITON FRACT, V134, DOI 10.1016/j.chaos.2020.109761
   Ferreira C., 2001, Complex Systems, V13, P87
   Frank I. E., 1994, DATA ANAL HDB
   Gandomi AH, 2015, HDB GENETIC PROGRAMM
   Gandomi AH, 2012, COMMUN NONLINEAR SCI, V17, P4831, DOI 10.1016/j.cnsns.2012.05.010
   Gandomi AH, 2011, J MATER CIVIL ENG, V23, P248, DOI 10.1061/(ASCE)MT.1943-5533.0000154
   Golbraikh A, 2002, J MOL GRAPH MODEL, V20, P269, DOI 10.1016/S1093-3263(01)00123-1
   Goldber D. E., 1988, Machine Learning, V3, P95, DOI 10.1023/A:1022602019183
   Huang CZ, 2020, LIMIT ANALYSIS THEORY OF THE SOIL MASS AND ITS APPLICATION, P1, DOI [10.1007/978-981-15-1572-9_1, 10.1016/S0140-6736(20)30183-5]
   Javadi AA, 2009, GEOMECH ENG, V1, P53, DOI 10.12989/gae.2009.1.1.053
   Koza J.R., 1992, GENETIC PROGRAMMING
   Linton NM., 2020, EPIDEMIOLOGICAL CHAR
   Liu T, 2020, TRANSMISSION DYNAMIC
   Mandal M, 2020, CHAOS SOLITON FRACT, V136, DOI 10.1016/j.chaos.2020.109889
   Moore M., 2016, IDENTIFYING FUTURE D
   Pal R, 2020, ARXIV200400959
   Qi HC, 2020, SCI TOTAL ENVIRON, V728, DOI 10.1016/j.scitotenv.2020.138778
   Read J. M., 2020, NOVEL CORONAVIRUS 20
   Riou J, 2020, PATTERN EARLY HUMAN
   Roy PP, 2008, QSAR COMB SCI, V27, P302, DOI 10.1002/qsar.200710043
   Salgotra R, 2020, TIME SERIES ANAL COV
   Salgotra R, 2020, CHAOS SOLITON FRACT, V138, DOI 10.1016/j.chaos.2020.109945
   Salgotra R, 2019, NEURAL COMPUT APPL, V31, P8837, DOI 10.1007/s00521-019-04464-7
   Smith G.N., 1986, PROBABILITY STAT CIV
   WHO, 2020, NOV COR EXCH
   World health organization (WHO), 2020, SIT REP
   Zheng Q., 2020, JHU IDD TEAM REAL TI
NR 35
TC 11
Z9 11
U1 1
U2 6
PU PERGAMON-ELSEVIER SCIENCE LTD
PI OXFORD
PA THE BOULEVARD, LANGFORD LANE, KIDLINGTON, OXFORD OX5 1GB, ENGLAND
SN 0960-0779
EI 1873-2887
J9 CHAOS SOLITON FRACT
JI Chaos Solitons Fractals
PD NOV
PY 2020
VL 140
AR 110118
DI 10.1016/j.chaos.2020.110118
PG 45
WC Mathematics, Interdisciplinary Applications; Physics, Multidisciplinary;
   Physics, Mathematical
SC Mathematics; Physics
GA PB4PU
UT WOS:000596305400010
PM 32834632
OA Green Published
DA 2021-09-17
ER

PT J
AU Sinka, ME
   Pironon, S
   Massey, NC
   Longbottom, J
   Hemingway, J
   Moyes, CL
   Willis, KJ
AF Sinka, M. E.
   Pironon, S.
   Massey, N. C.
   Longbottom, J.
   Hemingway, J.
   Moyes, C. L.
   Willis, K. J.
TI A new malaria vector in Africa: Predicting the expansion range of
   Anopheles stephensi and identifying the urban populations at risk
SO PROCEEDINGS OF THE NATIONAL ACADEMY OF SCIENCES OF THE UNITED STATES OF
   AMERICA
LA English
DT Article
DE vector; urban malaria; ensemble modeling; species distribution model;
   invasive species
ID GAMBIAE; TRANSMISSION; BIOMOD; BRAZIL
AB In 2012, an unusual outbreak of urban malaria was reported from Djibouti City in the Horn of Africa and increasingly severe out-breaks have been reported annually ever since. Subsequent investigations discovered the presence of an Asian mosquito species; Anopheles stephensi, a species known to thrive in urban environments. Since that first report, An. stephensi has been identified in Ethiopia and Sudan, and this worrying development has prompted the World Health Organization (WHO) to publish a vector alert calling for active mosquito surveillance in the region. Using an up-to-date database of published locational records for An. stephensi across its full range (Asia, Arabian Peninsula, Horn of Africa) and a set of spatial models that identify the environmental conditions that characterize a species' preferred habitat, we provide evidence-based maps predicting the possible locations across Africa where An. stephensi could establish if allowed to spread unchecked. Unsurprisingly, due to this species' close association with man-made habitats, our maps predict a high probability of presence within many urban cities across Africa where our estimates suggest that over 126 million people reside. Our results strongly support the WHO's call for surveillance and targeted vector control and provide a basis for the prioritization of surveillance.
C1 [Sinka, M. E.; Willis, K. J.] Univ Oxford, Dept Zool, Oxford OX1 3SZ, England.
   [Pironon, S.; Willis, K. J.] Royal Bot Gardens Kew, Biodivers Informat & Spatial Anal Dept, Richmond TW9 3DS, Surrey, England.
   [Massey, N. C.; Moyes, C. L.] Univ Oxford, Li Ka Shing Ctr Hlth Informat & Discovery, Big Data Inst, Oxford OX3 7LF, England.
   [Longbottom, J.; Hemingway, J.] Univ Liverpool Liverpool Sch Trop Med, Dept Vector Biol, Liverpool L3 5QA, Merseyside, England.
RP Sinka, ME (corresponding author), Univ Oxford, Dept Zool, Oxford OX1 3SZ, England.; Hemingway, J (corresponding author), Univ Liverpool Liverpool Sch Trop Med, Dept Vector Biol, Liverpool L3 5QA, Merseyside, England.
EM marianne.sinka@zoo.ox.ac.uk; janet.hemingway@lstmed.ac.uk
RI Pironon, Samuel/AAE-4459-2021
OI Hemingway, Janet/0000-0002-3200-7173; Moyes,
   Catherine/0000-0002-8028-4079
FU Google Impact Challenge award (Mosquito Detection Project) [DFR01520
   -HumBug]; Wellcome grant [108440/Z/15/Z]
FX This work was funded by the Google Impact Challenge award (Mosquito
   Detection Project DFR01520 -HumBug) and Wellcome grant 108440/Z/15/Z.
   Additional thanks to Ian Ondo for mapping advice, Seth Irish, Dave
   Weetman and colleagues for providing additional data, Marybel Soto Gomez
   for assisting in running our final models, and to Dan Strickman for a
   query that inspired this work in the first place.
CR Balkew M, 2020, PARASITE VECTOR, V13, DOI 10.1186/s13071-020-3904-y
   Batra C. P., 2001, Indian Journal of Malariology, V38, P61
   Bhatt S, 2015, NATURE, V526, P207, DOI 10.1038/nature15535
   Biswas D., 1992, Indian Journal of Malariology, V29, P195
   Breiman L, 2001, MACH LEARN, V45, P5, DOI 10.1023/A:1010933404324
   Brinkoff T., CITY POPULATION
   Broennimann O, 2008, BIOL LETTERS, V4, P585, DOI 10.1098/rsbl.2008.0254
   Carter TE, 2018, ACTA TROP, V188, P180, DOI 10.1016/j.actatropica.2018.09.001
   Chakraborty Sangita, 1998, Indian Journal of Malariology, V35, P8
   CHARLWOOD JD, 1995, B ENTOMOL RES, V85, P29, DOI 10.1017/S0007485300051981
   Chatterjee K. K., 1993, Indian Journal of Malariology, V30, P109
   Coetzee M, 2004, AM J TROP MED HYG, V70, P103, DOI 10.4269/ajtmh.2004.70.103
   Coluzzi M, 1999, PARASSITOLOGIA, VOL 41, NOS 1-3, SEPTEMBER 1999, P277
   Elith J, 2008, J ANIM ECOL, V77, P802, DOI 10.1111/j.1365-2656.2008.01390.x
   Elith J, 2011, DIVERS DISTRIB, V17, P43, DOI 10.1111/j.1472-4642.2010.00725.x
   Elith J, 2010, METHODS ECOL EVOL, V1, P330, DOI 10.1111/j.2041-210X.2010.00036.x
   Engler R, 2013, FOREST ECOL MANAG, V310, P64, DOI 10.1016/j.foreco.2013.07.059
   Faulde MK, 2014, ACTA TROP, V139, P39, DOI 10.1016/j.actatropica.2014.06.016
   FRIEDMAN JH, 1991, ANN STAT, V19, P1, DOI 10.1214/aos/1176347963
   Gillies MT., 1968, ANOPHELINAE AFRICA S, V2
   Hastie T.J., 1990, GEN ADDITIVE MODELS
   HATI A K, 1987, Indian Journal of Malariology, V24, P85
   Hay SI, 2005, NAT REV MICROBIOL, V3, P81, DOI 10.1038/nrmicro1069
   Hume JCC, 2007, MALARIA J, V6, DOI 10.1186/1475-2875-6-139
   Killeen GF, 2017, BMJ GLOB HEALTH, V2, DOI 10.1136/bmjgh-2016-000198
   Killeen GF, 2002, LANCET INFECT DIS, V2, P618, DOI 10.1016/S1473-3099(02)00397-3
   Lopes G, 2019, HIST CIENC SAUDE-MAN, V26, P823, DOI [10.1590/S0104-59702019000300006, 10.1590/s0104-59702019000300006]
   Mariappan T., 2015, International Journal of Mosquito Research, V2, P42
   Marmion M, 2009, DIVERS DISTRIB, V15, P59, DOI 10.1111/j.1472-4642.2008.00491.x
   Massey NC, 2016, SCI DATA, V3, DOI 10.1038/sdata.2016.14
   Mehravaran Ahmad, 2012, Acta Med Iran, V50, P61
   Miazgowicz K. L., 2019, BIORXIV, DOI [10.1101/769604, DOI 10.1101/769604]
   Overgaard HJ, 2012, PARASITE VECTOR, V5, DOI 10.1186/1756-3305-5-253
   Parmakelis A, 2008, AM J TROP MED HYG, V78, P176, DOI 10.4269/ajtmh.2008.78.176
   Phillips SJ, 2006, ECOL MODEL, V190, P231, DOI 10.1016/j.ecolmodel.2005.03.026
   QGIS, QGIS GEOGR INF SYST QGIS GEOGR INF SYST
   Qi QY, 2012, MALARIA J, V11, DOI 10.1186/1475-2875-11-403
   R Foundation for Statistical Computing, 2019, R LANG ENV STAT COMP
   RAO B. A., 1938, JOUR MALARIA INST INDIA, V1, P261
   Reisen WK, 2010, ANNU REV ENTOMOL, V55, P461, DOI 10.1146/annurev-ento-112408-085419
   Robert V, 2003, AM J TROP MED HYG, V68, P169, DOI 10.4269/ajtmh.2003.68.169
   RStudio Team, RSTUDIO INT DEV R
   Seyfarth M, 2019, PARASITOL RES, V118, P725, DOI 10.1007/s00436-019-06213-0
   Sharma R. S., 1995, Southeast Asian Journal of Tropical Medicine and Public Health, V26, P172
   Singh O. P., 2002, VECTOR BIOL, P19
   Sinka M. E., STEPHENSI OCCURRENCE, DOI [10.5061/dryad.3xsj3txcx, DOI 10.5061/DRYAD.3XSJ3TXCX]
   Sinka ME, 2011, PARASITE VECTOR, V4, DOI 10.1186/1756-3305-4-89
   Sinka ME, 2010, PARASITE VECTOR, V3, DOI 10.1186/1756-3305-3-117
   Sinka ME, 2010, PARASITE VECTOR, V3, DOI 10.1186/1756-3305-3-72
   SUBBARAO SK, 1987, MED VET ENTOMOL, V1, P265, DOI 10.1111/j.1365-2915.1987.tb00353.x
   Surendran SN, 2019, FRONT PUBLIC HEALTH, V7, DOI 10.3389/fpubh.2019.00053
   Surendran SN, 2018, PARASITE VECTOR, V11, DOI 10.1186/s13071-017-2601-y
   Sweet W. C., 1937, Indian Medical Gazette, V72, P665
   Takken W, 2019, EMERG INFECT DIS, V25, P1431, DOI 10.3201/eid2507.190301
   Thuiller W, 2003, GLOBAL CHANGE BIOL, V9, P1353, DOI 10.1046/j.1365-2486.2003.00666.x
   Thuiller W, 2009, ECOGRAPHY, V32, P369, DOI 10.1111/j.1600-0587.2008.05742.x
   UNHABITAT, 2018, STAT AFR CIT 2018 GE
   United Nations, AFR REN
   United Nations DoEaSA, 2019, POP DIV WORLD URB PR
   Weetman D, 2018, INT J ENV RES PUB HE, V15, DOI 10.3390/ijerph15020220
   White G. B., 1989, GEOGRAPHICAL DISTRIB, P7
   WHO, VECT AL AN STEPH INV
   World Health Organization, DJIB COUNTR PROF
   World Health Organization (WHO), 2018, WORLD MAL REP 2018, P210, DOI DOI 10.30875/F309483F-EN
NR 64
TC 15
Z9 15
U1 6
U2 11
PU NATL ACAD SCIENCES
PI WASHINGTON
PA 2101 CONSTITUTION AVE NW, WASHINGTON, DC 20418 USA
SN 0027-8424
J9 P NATL ACAD SCI USA
JI Proc. Natl. Acad. Sci. U. S. A.
PD OCT 6
PY 2020
VL 117
IS 40
BP 24900
EP 24908
DI 10.1073/pnas.2003976117
PG 9
WC Multidisciplinary Sciences
SC Science & Technology - Other Topics
GA OC2UF
UT WOS:000579014500017
PM 32929020
OA Green Published, hybrid, Green Accepted
DA 2021-09-17
ER

PT J
AU Jain, V
   Charlett, A
   Brown, CS
AF Jain, Vageesh
   Charlett, Andre
   Brown, Colin S.
TI Meta-analysis of predictive symptoms for Ebola virus disease
SO PLOS NEGLECTED TROPICAL DISEASES
LA English
DT Article
ID SIERRA-LEONE; CLINICAL-FEATURES; OUTBREAK; RISK
AB Introduction
   One of the leading challenges in the 2013-2016 West African Ebola virus disease (EVD) outbreak was how best to quickly identify patients with EVD, separating them from those without the disease, in order to maximise limited isolation bed capacity and keep health systems functioning.
   Methodology
   We performed a systematic literature review to identify all published data on EVD clinical symptoms in adult patients. Data was dual extracted, and random effects meta-analysis performed for each symptom to identify symptoms with the greatest risk for EVD infection.
   Results
   Symptoms usually presenting late in illness that were more than twice as likely to predict a diagnosis of Ebola, were confusion (pOR 3.04, 95% CI 2.18-4.23), conjunctivitis (2.90, 1.92-4.38), dysphagia (1.95, 1.13-3.35) and jaundice (1.86, 1.20-2.88). Early non-specific symptoms of diarrhoea (2.99, 2.00-4.48), fatigue (2.77, 1.59-4.81), vomiting (2.69, 1.76-4.10), fever (1.97, 1.10-4.52), muscle pain (1.65, 1.04-2.61), and cough (1.63, 1.24-2.14), were also strongly associated with EVD diagnosis.
   Conclusions
   The existing literature fails to provide a unified position on the symptoms most predictive of EVD, but highlights some early and late stage symptoms that in combination will be useful for future risk stratification. Confirmation of these findings across datasets (or ideally an aggregation of all individual patient data) will aid effective future clinical assessment, risk stratification tools and emergency epidemic response planning.
   Author summary
   Ebola is a rare but deadly virus, found mainly in sub-Saharan Africa. People can get it through direct contact with an infected animal (bat or nonhuman primate) or a sick or dead person infected with Ebola virus. The virus can cause a host of different symptoms that overlap with many other diseases, making diagnosis a challenge for doctors, particularly with a lack of available rapid diagnostic tests or laboratory facilities.
   This meta-analysis of predictive symptoms for Ebola virus shows that patients initially presenting with symptoms usually found late in illness, including confusion, conjunctivitis, dysphagia and jaundice were significantly more likely to end up with a diagnosis of Ebola. Early symptoms (typically not thought to be specific to Ebola), including diarrhoea, fatigue, vomiting, fever, muscle pain, cough were also found to be more predictive of a diagnosis of Ebola virus.
   The existing literature fails to provide a unified position on the symptoms most predictive of Ebola. Confirmation of our findings will aid effective future clinical assessment, risk stratification tools and emergency epidemic response planning.
C1 [Jain, Vageesh] Publ Hlth England, North East & North Cent London Hlth Protect Team, London, England.
   [Jain, Vageesh] Univ Coll London UCL, Inst Global Hlth, London, England.
   [Charlett, Andre; Brown, Colin S.] Publ Hlth England, Natl Infect Serv, London, England.
   [Brown, Colin S.] Kings Ctr Global Hlth, Kings Hlth Partners, Kings Sierra Leone Partnership, London, England.
   [Brown, Colin S.] Kings Coll London, London, England.
   [Brown, Colin S.] Royal Free London NHS Fdn Trust, Dept Infect, London, England.
RP Jain, V (corresponding author), Publ Hlth England, North East & North Cent London Hlth Protect Team, London, England.; Jain, V (corresponding author), Univ Coll London UCL, Inst Global Hlth, London, England.
EM vageesh.jain@phe.gov.uk
RI Brown, Colin/AAF-9597-2021
OI Brown, Colin/0000-0003-4776-3403; Jain, Vageesh/0000-0001-6817-1293
CR Arkell P, 2017, TROP MED INT HEALTH, V22, P32, DOI 10.1111/tmi.12802
   Arranz J, 2016, BMC INFECT DIS, V16, DOI 10.1186/s12879-016-1609-9
   BEECHING NJ, 2014, BMJ BRIT MED J, V0349
   Caleo G, 2020, LANCET INFECT DIS, V20, P1324, DOI 10.1016/S1473-3099(20)30193-6
   Centers for Disease Control and Prevention, 2014, CAS DEF EB VIR DIS E CAS DEF EB VIR DIS E
   Dye C., 2015, EBOLA VIRUS DIS W AF
   Fitzgerald FC, 2016, ARCH DIS CHILDH C AN, V101, pA3
   Gao XD, 2016, LANCET INFECT DIS, V16, P18, DOI 10.1016/S1473-3099(15)00470-3
   Green A, 2014, LANCET, V383, P1196, DOI 10.1016/S0140-6736(14)60579-1
   Hedges LV, 1998, PSYCHOL METHODS, V3, P486, DOI 10.1037/1082-989X.3.4.486
   HIGGINS JPT, 2011, BMJ BRIT MED J, V343
   Ji YJ, 2016, INFECT DIS POVERTY, V5, DOI 10.1186/s40249-016-0195-9
   Johnson O, 2016, BMJ GLOB HEALTH, V1, DOI 10.1136/bmjgh-2016-000030
   Kratz T, 2015, PLOS ONE, V10, DOI 10.1371/journal.pone.0129333
   Lado M, 2015, LANCET INFECT DIS, V15, P1024, DOI 10.1016/S1473-3099(15)00137-1
   Levine AC, 2015, ANN EMERG MED, V66, P285, DOI 10.1016/j.annemergmed.2015.03.011
   Loubet P, 2016, AM J TROP MED HYG, V95, P1362, DOI 10.4269/ajtmh.16-0026
   Lu HJ, 2015, EMERG INFECT DIS, V21, P1921, DOI 10.3201/eid2111.150582
   O'Dempsey T, 2015, AM J TROP MED HYG, V92, P238, DOI 10.4269/ajtmh.14-0719
   Ohuabunwo C, 2016, INT J INFECT DIS, V53, P23, DOI 10.1016/j.ijid.2016.08.011
   Oza S, 2017, EMERG INFECT DIS, V23, P1792, DOI 10.3201/eid2311.170171
   Ravi SJ, 2014, BIOSECUR BIOTERROR, V12, P301, DOI 10.1089/bsp.2014.1002
   Roddy P, 2012, PLOS ONE, V7, DOI 10.1371/journal.pone.0052986
   Rojek AM, 2019, CLIN MICROBIOLOGY IN
   Scottish Intercollegiate Guidelines Network (SIGN), 2014, SIGN 50 GUID DEV HDB
   Shears P, 2015, J HOSP INFECT, V90, P1, DOI 10.1016/j.jhin.2015.01.002
   Shim S, 2017, EPIDEMIOL HEALTH, V39, DOI 10.4178/epih.e2017047
   Shorten RJ, 2016, PLOS NEGLECT TROP D, V10, DOI 10.1371/journal.pntd.0004948
   Skrable K, 2017, PLOS NEGLECT TROP D, V11, DOI 10.1371/journal.pntd.0005700
   StataCorp, 2015, STAT STAT SOFTW REL
   The Infectious Disease Data Observatory, 2020, EB DAT PLATF
   World Health Organization, 2014, CAS DEF REC EB MARB
   Yan T, 2015, EUR J CLIN MICROBIOL, V34, P2089, DOI 10.1007/s10096-015-2457-z
NR 33
TC 1
Z9 1
U1 1
U2 3
PU PUBLIC LIBRARY SCIENCE
PI SAN FRANCISCO
PA 1160 BATTERY STREET, STE 100, SAN FRANCISCO, CA 94111 USA
SN 1935-2735
J9 PLOS NEGLECT TROP D
JI Plos Neglect. Trop. Dis.
PD OCT
PY 2020
VL 14
IS 10
AR e0008799
DI 10.1371/journal.pntd.0008799
PG 15
WC Infectious Diseases; Parasitology; Tropical Medicine
SC Infectious Diseases; Parasitology; Tropical Medicine
GA ON3KP
UT WOS:000586604600002
PM 33095771
OA Green Published, gold
DA 2021-09-17
ER

PT J
AU Nazir, A
   Ahmed, N
   Khan, U
   Mohyud-Din, ST
   Nisar, KS
   Khan, I
AF Nazir, Aqsa
   Ahmed, Naveed
   Khan, Umar
   Mohyud-Din, Syed Tauseef
   Nisar, Kottakkaran Sooppy
   Khan, Ilyas
TI An advanced version of a conformable mathematical model of Ebola virus
   disease in Africa
SO ALEXANDRIA ENGINEERING JOURNAL
LA English
DT Article
DE Initial value problem; Ebola virus disease; Nonlinear differential
   equations; Conformable derivative; Well-posedness
ID FRACTIONAL CALCULUS FORMULAS; EQUATIONS; COUNTEREXAMPLES; OUTBREAK;
   SERIES; TIME
AB An SIR-type (Susceptible-Infected-Recovered) model for the study of the spread of Ebola Virus Disease (EVD) is developed, by using conformable derivatives. Every possible way of transmission of the disease is incorporated (direct or indirect), such as funeral practices, consumption of contaminated bush meat and the environmental contamination etc. We have added an extremely important term to the model which have very high physical significance i.e., the possibility of the birth of an infected individual and the migration of an infected individual to the existing population. Well-posedness of the proposed problem has been shown by using a well-known theorem. The situations for the disease to be died out or sustain, have been discussed in the details. We found that the only disease-free situation is, the absence of flow of Ebola virus disease from the environment. We also have observed that by adopting a few strategies, such as isolation of infected individuals and careful burial of deceased bodies, the spread of EVD can be controlled. Memory effects for each case (disease-free and endemic states) are discovered (by using Khalil's conformable transform) and plotted to make future predictions more accurately. Graphs are clearly elaborating that the problem is stable for both the equilibria states i.e., endemic state and disease-free state. (C) 2020 The Authors. Published by Elsevier B.V. on behalf of Faculty of Engineering, Alexandria University.
C1 [Nazir, Aqsa; Ahmed, Naveed] HITEC Univ, Fac Sci, Dept Math, Taxila Cantt, Pakistan.
   [Khan, Umar] Hazara Univ, Dept Math & Stat, Mansehra, Pakistan.
   [Nisar, Kottakkaran Sooppy] Prince Sattam Bin Abdulaziz Univ, Coll Arts & Sci, Dept Math, Wadi Al Dawaser 11991, Saudi Arabia.
   [Khan, Ilyas] Ton DucThang Univ, Fac Math & Stat, Ho Chi Minh City 72915, Vietnam.
   [Mohyud-Din, Syed Tauseef] Univ Multan, Multan, Pakistan.
RP Khan, I (corresponding author), Ton DucThang Univ, Fac Math & Stat, Ho Chi Minh City 72915, Vietnam.
EM umar_jadoon4@yahoo.com; ilyas-khan@tdtu.edu.vn
RI Nisar, K.S./F-7559-2015; Khan, Ilyas/C-8770-2019
OI Nisar, K.S./0000-0001-5769-4320; Khan, Ilyas/0000-0002-2056-9371
CR Agusto FB, 2015, BMC MED, V13, DOI 10.1186/s12916-015-0318-3
   Alkahtani BST, 2016, CHAOS SOLITON FRACT, V89, P566, DOI 10.1016/j.chaos.2016.03.027
   ALTHAUS N, 2014, PLOS CURRENTS, V6, DOI DOI 10.1109/TAMD.2014.2310061
   Area I, 2015, ADV DIFFER EQU-NY, DOI 10.1186/s13662-015-0613-5
   Atangana A, 2018, PHYSICA A, V505, P688, DOI 10.1016/j.physa.2018.03.056
   Atangana A, 2018, NUMER METH PART D E, V34, P1502, DOI 10.1002/num.22195
   Atangana A, 2017, PHYSICA A, V476, P1, DOI 10.1016/j.physa.2017.02.016
   Atangana A, 2016, THERM SCI, V20, P763, DOI 10.2298/TSCI160111018A
   Atangana A, 2015, ENTROPY-SWITZ, V17, P4439, DOI 10.3390/e17064439
   Baleanu D, 2010, NEW TRENDS NANOTECHN
   Berge T, 2016, J BIOL DYNAM, V11, P42, DOI 10.1080/17513758.2016.1229817
   Bibby K, 2015, ENVIRON SCI TECH LET, V2, P2, DOI 10.1021/ez5003715
   Bulut H., 2013, ABSTRACT APPL ANALY, V2013
   Caputo M., 1965, ELASTICITA DISSIPAZI
   Caputo M., 2015, PROG FRACT DIFFER AP, V1, P73
   Carvalho  A., 2016, INT J DYN CONTROL, DOI [10.1007/s40435-016-0224-3, DOI 10.1007/S40435-016-0224-3]
   Cattani C, 2007, MATH MOD METH APPL S, V17, P171, DOI 10.1142/S0218202507001875
   Cattani C, 2018, OPT QUANT ELECTRON, V50, DOI 10.1007/s11082-018-1406-3
   Chowell G, 2004, J THEOR BIOL, V229, P119, DOI 10.1016/j.jtbi.2004.03.006
   Ciancio A., 2013, UPB SCI B A, V75
   Graca MAS, 2001, J N AM BENTHOL SOC, V20, P408, DOI 10.2307/1468038
   Herzallah M.A., 2014, J FRACTIONAL CALCULU, V5, P1
   Ivorra B, 2015, B MATH BIOL, V77, P1668, DOI 10.1007/s11538-015-0100-x
   Jarad F, 2018, CHAOS SOLITON FRACT, V117, P16, DOI 10.1016/j.chaos.2018.10.006
   Journal A. I., 2015, PROGR FRACT DIFFER A, V1, P87
   Jumarie G, 2006, COMPUT MATH APPL, V51, P1367, DOI 10.1016/j.camwa.2006.02.001
   Jumarie G, 2009, APPL MATH LETT, V22, P378, DOI 10.1016/j.aml.2008.06.003
   Khalil R, 2014, J COMPUT APPL MATH, V264, P65, DOI 10.1016/j.cam.2014.01.002
   Kilbas A.A., 2006, THEORY APPL FRACTION, V204
   Kumar D, 2018, THERM SCI, V22, P789, DOI 10.2298/TSCI160826008K
   Kumar D, 2017, NONLINEAR DYNAM, V87, P511, DOI 10.1007/s11071-016-3057-x
   Legrand J, 2007, EPIDEMIOL INFECT, V135, P610, DOI 10.1017/S0950268806007217
   Lekone PE, 2006, BIOMETRICS, V62, P1170, DOI 10.1111/j.1541-0420.2006.00609.x
   Leroy EM, 2005, NATURE, V438, P575, DOI 10.1038/438575a
   Leroy EM, 2004, SCIENCE, V303, P387, DOI 10.1126/science.1092528
   Liu CS, 2018, CHAOS SOLITON FRACT, V109, P219, DOI 10.1016/j.chaos.2018.02.036
   Liu CS, 2015, COMMUN NONLINEAR SCI, V22, P92, DOI 10.1016/j.cnsns.2014.07.022
   M. Y.-I. W. of Conferences and U, 2018, NOVEL RECURSIVE APPR
   Majumder Maimuna S, 2014, PLoS Curr, V6, DOI 10.1371/currents.outbreaks.98d2f8f3382d84f390736cd5f5fe133c
   Marquez R, 2011, SOL ENERGY, V85, P746, DOI 10.1016/j.solener.2011.01.007
   Ndanguza D, 2013, AFR MAT, V24, P55, DOI 10.1007/s13370-011-0039-5
   OF. and Fractional and U, 2018, EUROPEAN VANILLA OPT
   Rachah A, 2015, DISCRETE DYN NAT SOC, V2015, DOI 10.1155/2015/842792
   Singh J, 2017, ADV DIFFER EQU-NY, DOI 10.1186/s13662-017-1139-9
   Singh J, 2016, ALEX ENG J, V55, P1753, DOI 10.1016/j.aej.2016.03.028
   Singh J, 2014, ABSTR APPL ANAL, DOI 10.1155/2014/535793
   Singh RP, 1997, CHEMOSPHERE, V34, P2467, DOI 10.1016/S0045-6535(97)00087-8
   Tchana-Sato V, 2006, WORLD J GASTROENTERO, V12, P6699, DOI 10.3748/wjg.v12.i41.6699
   Towers Sherry, 2014, PLoS Curr, V6, DOI 10.1371/currents.outbreaks.9e4c4294ec8ce1adad283172b16bc908
   van den Driessche P, 2002, MATH BIOSCI, V180, P29, DOI 10.1016/S0025-5564(02)00108-6
   Wang XS, 2015, MATH BIOSCI ENG, V12, P1055, DOI [10.3934/mbe.2015.12.1055, 10.3934/mbe.2015.12. 1055]
   Wu GC, 2014, NONLINEAR DYNAM, V75, P283, DOI 10.1007/s11071-013-1065-7
   Yang XJ, 2017, THERM SCI, V21, P1161, DOI 10.2298/TSCI161216326Y
   Yang XJ, 2017, PHYSICA A, V481, P276, DOI 10.1016/j.physa.2017.04.054
   Yavuz M, 2018, EUR PHYS J PLUS, V133, DOI 10.1140/epjp/i2018-12051-9
NR 55
TC 3
Z9 3
U1 0
U2 4
PU ELSEVIER
PI AMSTERDAM
PA RADARWEG 29, 1043 NX AMSTERDAM, NETHERLANDS
SN 1110-0168
EI 2090-2670
J9 ALEX ENG J
JI Alex. Eng. J.
PD OCT
PY 2020
VL 59
IS 5
BP 3261
EP 3268
DI 10.1016/j.aej.2020.08.050
PG 8
WC Engineering, Multidisciplinary
SC Engineering
GA NZ1SP
UT WOS:000576873000015
OA gold
DA 2021-09-17
ER

PT J
AU Garba, SM
   Lubuma, JMS
   Tsanou, B
AF Garba, Salisu M.
   Lubuma, Jean M-S
   Tsanou, Berge
TI Modeling the transmission dynamics of the COVID-19 Pandemic in South
   Africa
SO MATHEMATICAL BIOSCIENCES
LA English
DT Article
DE COVID-19; Control reproduction number; Isolation; Social-distancing;
   Environmental contamination
ID SARS; OUTBREAK; EPIDEMIC; COV
AB Since its emergence late in 2019, the COVID-19 pandemic continues to exude major public health and socioeconomic burden globally. South Africa is currently the epicenter for the pandemic in Africa. This study is based on the use of a compartmental model to analyze the transmission dynamics of the disease in South Africa. A notable feature of the model is the incorporation of the role of environmental contamination by COVID-infected individuals. The model, which is fitted and parametrized using cumulative mortality data from South Africa, is used to assess the impact of various control and mitigation strategies. Rigorous analysis of the model reveals that its associated continuum of disease-free equilibria is globally-asymptotically stable whenever the control reproduction number is less than unity. The epidemiological implication of this result is that the disease will eventually die out, particularly if control measures are implemented early and for a sustainable period of time. For instance, numerical simulations suggest that if the lockdown measures in South Africa were implemented a week later than the 26 March, 2020 date it was implemented, this will result in the extension of the predicted peak time of the pandemic, and causing about 10% more cumulative deaths. In addition to illustrating the effectiveness of self-isolation in reducing the number of cases, our study emphasizes the importance of surveillance testing and contact tracing of the contacts and confirmed cases in curtailing the pandemic in South Africa.
C1 [Garba, Salisu M.; Lubuma, Jean M-S; Tsanou, Berge] Univ Pretoria, Dept Math & Appl Math, ZA-0002 Pretoria, South Africa.
   [Tsanou, Berge] Univ Dschang, Dept Math & Comp Sci, POB 96, Dschang, Cameroon.
RP Lubuma, JMS (corresponding author), Univ Pretoria, Dept Math & Appl Math, ZA-0002 Pretoria, South Africa.
EM Jean.Lubuma@up.ac.za
RI Garba, Salisu M/D-7059-2013; Lubuma, Jean M-S JM-S/E-3342-2010; Tsanou,
   Berge/F-5853-2018
OI Garba, Salisu M/0000-0003-1622-1951; Lubuma, Jean M-S
   JM-S/0000-0002-1654-9298; Tsanou, Berge/0000-0002-2298-7972
FU South African DST/NRF SARChI Chair in Mathematical Models and Methods in
   Bioengineering and Biosciences
FX The authors acknowledge the support of the South African DST/NRF SARChI
   Chair in Mathematical Models and Methods in Bioengineering and
   Biosciences. The authors are grateful to the Handling Editor and the
   anonymous reviewers who have immensely contributed to improve the
   manuscript.
CR Anguelov R., 2020, J BIOMATH, V9
   [Anonymous], 2020, S AFR POL RESP COVID
   [Anonymous], 2020, 166 WHO
   [Anonymous], 2020, CHIN JOINT MISS COR
   Arino J, 2007, MATH BIOSCI ENG, V4, P159, DOI 10.3934/mbe.2007.4.159
   Bernoulli Daniel, 1760, HIST ACAD ROY SCI PA, P1
   Brauer F, 2012, MATH MODELS POPULATI
   Calafiore GC, 2020, ARXIV200314391
   Ceccarelli M, 2020, EUR REV MED PHARMACO, V24, P2781, DOI 10.26355/eurrev_202003_20551
   Center for Systems Science and Engineering at Johns Hopkins Univer- sity, 2020, GITHUB REPOSITORY
   Chowell G, 2003, J THEOR BIOL, V224, P1, DOI 10.1016/S0022-5193(03)00228-5
   Coronavirus South Africa, COR S AFR WITS PARTN
   Dietz L., 2019, APPL ENV SCI
   Eikenberry SE, 2020, INFECT DIS MODEL, V5, P293, DOI 10.1016/j.idm.2020.04.001
   Ellis E., 2020, MAVERICK CITIZEN E C
   Ferguson NM, 2020, IMPACT NONPHARM INTE
   Gao JL, 2020, EUR J CARDIOVASC NUR, V19, P20, DOI 10.1177/1474515119876778
   Goldman E, 2020, LANCET INFECT DIS, V20, P892, DOI 10.1016/S1473-3099(20)30561-2
   Gumel AB, 2004, P ROY SOC B-BIOL SCI, V271, P2223, DOI 10.1098/rspb.2004.2800
   Gunia A, 2020, TIME
   Guo HB, 2012, DISCRETE CONT DYN-B, V17, P2413, DOI 10.3934/dcdsb.2012.17.2413
   Iboi E., 2020, P NIG AC SCI UNPUB
   Ivorra B, 2020, COMMUN NONLINEAR SCI, V88, DOI 10.1016/j.cnsns.2020.105303
   Kermack WO, 1927, P R SOC LOND A-CONTA, V115, P700, DOI 10.1098/rspa.1927.0118
   Kucharski A.J., 2020, LANCET INFECT DIS, V5
   Kwok KO, 2020, J INFECTION, V80, pE32, DOI 10.1016/j.jinf.2020.03.027
   La Salle J, 1976, STABILITY DYNAMICAL, V25
   Lee J, 2016, J THEOR BIOL, V408, P118, DOI 10.1016/j.jtbi.2016.08.009
   Li RY, 2020, SCIENCE, V368, P489, DOI 10.1126/science.abb3221
   Lipsitch M, 2003, SCIENCE, V300, P1966, DOI 10.1126/science.1086616
   Liu Y, 2020, J TRAVEL MED, V27, DOI 10.1093/jtm/taaa021
   Macdonald G, 1957, EPIDEMIOLOGY CONTROL
   Medema G, 2020, ENV SCI TECHNOLOGY L
   Mizumoto K, 2020, INFECT DIS MODEL, V5, P264, DOI 10.1016/j.idm.2020.02.003
   National Health Laboratory Service, 2020, IMPL PREP UPSC PLAN
   National Institute for Communicable Diseases, 2020, CLIN MAN SUSP CONF C
   National Institutes of Health, COVID 19 MERS SARS
   Ngonghala CN, 2020, MATH BIOSCI, V325, DOI 10.1016/j.mbs.2020.108364
   Randazzo W, 2020, WATER RES, V181, DOI 10.1016/j.watres.2020.115942
   Rogers A., 2020, ASIAN COUNTRIES BEAT
   Ross R., 1911, PREVENTION MALARIA
   Seladi-Schulman J., 2020, HEALTHLINE
   South Africa Health Department, 2020, GUID QUAR IS REL COV
   South Africa Health Department, 2020, COVID 19 ENV HLTH GU
   South African COVID-19 Modelling Consortium, 2020, EST CAS COVID 19 S A
   Tang B, 2020, J CLIN MED, V9, DOI 10.3390/jcm9020462
   Tesini B., 2020, CORONAVIRUSES ACUTE
   Turton A., 2020, PROOF CONCEPT SEWAGE
   Usaini S, 2019, J INTERDISCIP MATH, V22, P903, DOI 10.1080/09720502.2019.1692429
   van den Driessche P, 2002, MATH BIOSCI, V180, P29, DOI 10.1016/S0025-5564(02)00108-6
   Wang WD, 2004, J THEOR BIOL, V227, P369, DOI 10.1016/j.jtbi.2003.11.014
   World Health Assembly, 2013, GLOB OV EM NOV COR M, P20
   World Health Organization, 2020, LAB TEST STRAT REC C
   World Health Organization, 2004, CHIN LAT SARS OUTBR
   Wu JT, 2020, LANCET, V395, P689, DOI 10.1016/S0140-6736(20)30260-9
   Xia ZQ, 2015, PLOS ONE, V10, DOI 10.1371/journal.pone.0144778
   Yang CY, 2020, MATH BIOSCI ENG, V17, P2708, DOI 10.3934/mbe.2020148
   Zhao H., 2020, ARXIV20050505549V1
   Zhao Z, 2003, J MED MICROBIOL, V52, P715, DOI 10.1099/jmm.0.05320-0
NR 59
TC 10
Z9 10
U1 2
U2 15
PU ELSEVIER SCIENCE INC
PI NEW YORK
PA STE 800, 230 PARK AVE, NEW YORK, NY 10169 USA
SN 0025-5564
EI 1879-3134
J9 MATH BIOSCI
JI Math. Biosci.
PD OCT
PY 2020
VL 328
AR 108441
DI 10.1016/j.mbs.2020.108441
PG 14
WC Biology; Mathematical & Computational Biology
SC Life Sciences & Biomedicine - Other Topics; Mathematical & Computational
   Biology
GA NO3MV
UT WOS:000569390500005
PM 32763338
OA Green Published
DA 2021-09-17
ER

PT J
AU Taboe, HB
   Salako, KV
   Tison, JM
   Ngonghala, CN
   Kakai, RG
AF Taboe, Hemaho B.
   Salako, Kolawole, V
   Tison, James M.
   Ngonghala, Calistus N.
   Kakai, Romain Glele
TI Predicting COVID-19 spread in the face of control measures in West
   Africa
SO MATHEMATICAL BIOSCIENCES
LA English
DT Article
DE Public health control measures; SARS-CoV-2 pandemic; Mathematical model;
   Reproduction number; Contact tracing; Asymptomatic transmission
ID TRANSMISSION DYNAMICS; EBOLA
AB The novel coronavirus (COVID-19) pandemic is causing devastating demographic, social, and economic damage globally. Understanding current patterns of the pandemic spread and forecasting its long-term trajectory is essential in guiding policies aimed at curtailing the pandemic. This is particularly important in regions with weak economies and fragile health care systems such as West Africa. We formulate and use a deterministic compartmental model to (i) assess the current patterns of COVID-19 spread in West Africa, (ii) evaluate the impact of currently implemented control measures, and (iii) predict the future course of the pandemic with and without currently implemented and additional control measures in West Africa. An analytical expression for the threshold level of control measures (involving a reduction in the effective contact rate) required to curtail the pandemic is computed. Considering currently applied health control measures, numerical simulations of the model using baseline parameter values estimated from West African COVID-19 data project a 67% reduction in the daily number of cases when the epidemic attains its peak. More reduction in the number of cases will be achieved if additional public health control measures that result in a reduction in the effective contact rate are implemented. We found out that disease elimination is difficult when more asymptomatic individuals contribute in transmission or are not identified and isolated in a timely manner. However, maintaining a baseline level of asymptomatic isolation and a low transmission rate will lead to a significant reduction in the number of daily cases when the pandemic peaks. For example, at the baseline level of asymptomatic isolation, at least a 46% reduction in the transmission rate is required for disease elimination. Additionally, disease elimination is possible if asymptomatic individuals are identified and isolated within 5 days (after the incubation period). Combining two or more measures is better for disease control, e.g., if asymptomatic cases are contact traced or identified and isolated in less than 8 days, only about 29% reduction in the disease transmission rate is required for disease elimination. Furthermore, we showed that the currently implemented measures triggered a 33% reduction in the time-dependent effective reproduction number between February 28 and June 26, 2020. We conclude that curtailing the COVID-19 pandemic burden significantly in West Africa requires more control measures than those that have already been implemented, as well as more mass testing and contact tracing in order to identify and isolate asymptomatic individuals early.
C1 [Taboe, Hemaho B.; Salako, Kolawole, V; Kakai, Romain Glele] Univ Abomey Calavi, Lab Biomath & Estimat Forestieres, Cotonou, Benin.
   [Tison, James M.] Univ Florida, Dept Comp & Informat Sci & Engn, Gainesville, FL 32611 USA.
   [Ngonghala, Calistus N.] Univ Florida, Dept Math, Gainesville, FL 32611 USA.
   [Ngonghala, Calistus N.] Univ Florida, Emerging Pathogens Inst, Gainesville, FL 32608 USA.
RP Kakai, RG (corresponding author), Univ Abomey Calavi, Lab Biomath & Estimat Forestieres, Cotonou, Benin.
EM romain.glelekakai@fsa.uac.bj
FU Graduate Research Assistantships in Developing Countries (GRAID) Program
   from the International Mathematical Union (IMU), USA; Wallonie-Bruxelles
   International Post-doctoral Fellowship for Excellence, Belgium
   [SUB/2019/443681]; Simons Foundation, USA [627346]; Alexander von
   Humboldt Foundation, GermanyAlexander von Humboldt Foundation
FX HBT acknowledges the support of the Graduate Research Assistantships in
   Developing Countries (GRAID) Program from the International Mathematical
   Union (IMU), USA. KVS acknowledges the support of the Wallonie-Bruxelles
   International Post-doctoral Fellowship for Excellence, Belgium
   (Fellowship #SUB/2019/443681). CNN acknowledges the support of the
   Simons Foundation, USA (Award #627346). RGK acknowledges the support
   from the Alexander von Humboldt Foundation, Germany. The Authors
   acknowledge assistance from Sacla Edmond, Kotanmy Brezesky, and
   Agbovoedo Robert for collecting the initial data used for the project.
CR Achoki T, 2020, COVID 19 PANDEMIC AF, DOI [10.1101/2020.04.09.20059154, DOI 10.1101/2020.04.09.20059154]
   Adegboye O., 2020, NOVEL CORONAVIRUS NI, DOI [10.1101/2020.04.14.20064949, DOI 10.1101/2020.04.14.20064949]
   Africa Center for Strategic Studies, 2020, MAPP RISK FACT SPREA
   ALTHAUS N, 2014, PLOS CURRENTS, V6, DOI DOI 10.1371/CURRENTS.OUTBREAKS.91AFB5E0F279E7F29E7056095255B288
   Anderson RM, 2020, LANCET, V395, P931, DOI 10.1016/S0140-6736(20)30567-5
   Arino J, 2007, MATH BIOSCI ENG, V4, P159, DOI 10.3934/mbe.2007.4.159
   Bai Y, 2020, JAMA-J AM MED ASSOC, V323, P1406, DOI 10.1001/jama.2020.2565
   Center for Disease Control and Prevention, 2020, COR DIS 2019 COVID 1
   Chang SL, 2020, ARXIV200310218
   Day M, 2020, BMJ-BRIT MED J, V369, DOI 10.1136/bmj.m1375
   de Leon U A-P, 2020, ARXIV200408288
   Denes A, 2019, INFECT DIS MODEL, V4, P12, DOI 10.1016/j.idm.2019.01.003
   Dieckmann U., 2005, PURSUIT VIRULENCE MA
   Dong ES, 2020, LANCET INFECT DIS, V20, P533, DOI 10.1016/S1473-3099(20)30120-1
   Eikenberry SE, 2020, INFECT DIS MODEL, V5, P293, DOI 10.1016/j.idm.2020.04.001
   Emery JC, 2020, CONTRIBUTION ASYMPTO, DOI [10.1101/2020.05.07.20093849, DOI 10.1101/2020.05.07.20093849]
   Ferguson NM, 2020, IMPACT NONPHARM INTE
   Ferretti L, 2020, SCIENCE, V368, P619, DOI 10.1126/science.abb6936
   Ganyani T, 2020, EUROSURVEILLANCE, V25, P12, DOI 10.2807/1560-7917.ES.2020.25.17.2000257
   Green W., 2020, IMPACT NONPHARMACEUT, DOI [10.25561/77482, DOI 10.25561/77482]
   Gupta M, TRANSMISSION DYNAMIC, DOI [10.1101/2020.05.13.20096826, DOI 10.1101/2020.05.13.20096826]
   Hellewell J, 2020, LANCET GLOB HEALTH, V8, pE488, DOI 10.1016/S2214-109X(20)30074-7
   Hu ZL, 2020, SCI CHINA LIFE SCI, V63, P706, DOI 10.1007/s11427-020-1661-4
   Kucharski AJ, 2020, LANCET INFECT DIS, V20, P553, DOI 10.1016/S1473-3099(20)30144-4
   Lai CC, 2020, INT J ANTIMICROB AG, V55, DOI 10.1016/j.ijantimicag.2020.105924
   Lauer SA, 2020, ANN INTERN MED, V172, P577, DOI 10.7326/M20-0504
   Li Q, 2020, NEW ENGL J MED, V382, P1199, DOI 10.1056/NEJMoa2001316
   Lipsitch M, 2003, SCIENCE, V300, P1966, DOI 10.1126/science.1086616
   Machicao J.C., 2020, MONITORING COVID 19
   Martinez-Alvarez M, 2020, LANCET GLOB HEALTH, V8, pE631, DOI 10.1016/S2214-109X(20)30123-6
   Morawska L, 2020, ENVIRON INT, V139, DOI 10.1016/j.envint.2020.105730
   Murray CJ, 2020, MEDRXIV PREPRINT, DOI [10.1101/2020.04.21.20074732v1, DOI 10.1101/2020.04.21.20074732V1]
   Ngonghala C.N., 2020, COULD MASKS CURTAIL, DOI DOI 10.1101/2020.07.05.20146951V3.FULL.PDF
   Ngonghala CN, 2020, MATH BIOSCI, V325, DOI 10.1016/j.mbs.2020.108364
   Nishiura H, 2020, J CLIN MED, V9, DOI 10.3390/jcm9020419
   Obabiyi O., 2017, INT J DIFFER EQU APP, V16, P67, DOI [10.12732/ijdea.v16i1.4703, DOI 10.12732/IJDEA.V16I1.4703]
   Otitoloju A.A., 2020, COVID 19 PANDEMIC EX, DOI [10.1101/2020.04.20.20072322, DOI 10.1101/2020.04.20.20072322]
   Paintsil E, 2020, J CLIN INVEST, V130, P2741, DOI 10.1172/JCI138493
   Prescott JB, 2017, NAT REV IMMUNOL, V17, P195, DOI 10.1038/nri.2016.138
   Roda WC, 2020, INFECT DIS MODEL, V5, P271, DOI 10.1016/j.idm.2020.03.001
   Roser M., 2020, CORONAVIRUS PANDEMIC
   Shim E, 2020, INT J INFECT DIS, V93, P339, DOI 10.1016/j.ijid.2020.03.031
   the World Bank, WORLD BANK NAT ACC D
   van den Driessche P, 2002, MATH BIOSCI, V180, P29, DOI 10.1016/S0025-5564(02)00108-6
   West African Health Organization, 2013, W AFR HERB PHARM
   World Health Organisation, 2011, HLTH SIT AN AFR REG
   World Health Organization, 2019, 194 WHOHISHGFHFG
   World Health Organization, 2020, EM PREP RESP PNEUM U
   World Health Organization, 2020, GLOB HLTH OBS DAT
   World Health Organization, 2020, COR DIS COVID 19 TEC
   World Health Organization (WHO), 2020, 159 WHO
   Worldometer, 2020, CORONAVIRUS DATA
   Worldometers, POP DAT
   Zhao S, 2020, EPIDEMIOL INFECT, V148, DOI 10.1017/S0950268819002267
   Zhao ZB, 2020, SCI TOTAL ENVIRON, V729, DOI 10.1016/j.scitotenv.2020.138959
   Zhou X, 2020, FORECASTING WORLDWID, DOI [10.1101/2020.03.26.20044289, DOI 10.1101/2020.03.26.20044289]
NR 56
TC 8
Z9 8
U1 2
U2 11
PU ELSEVIER SCIENCE INC
PI NEW YORK
PA STE 800, 230 PARK AVE, NEW YORK, NY 10169 USA
SN 0025-5564
EI 1879-3134
J9 MATH BIOSCI
JI Math. Biosci.
PD OCT
PY 2020
VL 328
AR 108431
DI 10.1016/j.mbs.2020.108431
PG 9
WC Biology; Mathematical & Computational Biology
SC Life Sciences & Biomedicine - Other Topics; Mathematical & Computational
   Biology
GA NO3MV
UT WOS:000569390500004
PM 32738248
OA Green Published
DA 2021-09-17
ER

PT J
AU Brown, BJ
   Manescu, P
   Przybylski, AA
   Caccioli, F
   Oyinloye, G
   Elmi, M
   Shaw, MJ
   Pawar, V
   Claveau, R
   Shawe-Taylor, J
   Srinivasan, MA
   Afolabi, NK
   Rees, G
   Orimadegun, AE
   Ajetunmobi, WA
   Akinkunmi, F
   Kowobari, O
   Osinusi, K
   Akinbami, FO
   Omokhodion, S
   Shokunbi, WA
   Lagunju, I
   Sodeinde, O
   Fernandez-Reyes, D
AF Brown, Biobele J.
   Manescu, Petru
   Przybylski, Alexander A.
   Caccioli, Fabio
   Oyinloye, Gbeminiyi
   Elmi, Muna
   Shaw, Michael J.
   Pawar, Vijay
   Claveau, Remy
   Shawe-Taylor, John
   Srinivasan, Mandayam A.
   Afolabi, Nathaniel K.
   Rees, Geraint
   Orimadegun, Adebola E.
   Ajetunmobi, Wasiu A.
   Akinkunmi, Francis
   Kowobari, Olayinka
   Osinusi, Kikelomo
   Akinbami, Felix O.
   Omokhodion, Samuel
   Shokunbi, Wuraola A.
   Lagunju, Ikeoluwa
   Sodeinde, Olugbemiro
   Fernandez-Reyes, Delmiro
TI Data-driven malaria prevalence prediction in large densely populated
   urban holoendemic sub-Saharan West Africa
SO SCIENTIFIC REPORTS
LA English
DT Article
AB Over 200 million malaria cases globally lead to half-million deaths annually. The development of malaria prevalence prediction systems to support malaria care pathways has been hindered by lack of data, a tendency towards universal "monolithic" models (one-size-fits-all-regions) and a focus on long lead time predictions. Current systems do not provide short-term local predictions at an accuracy suitable for deployment in clinical practice. Here we show a data-driven approach that reliably produces one-month-ahead prevalence prediction within a densely populated all-year-round malaria metropolis of over 3.5 million inhabitants situated in Nigeria which has one of the largest global burdens of P. falciparum malaria. We estimate one-month-ahead prevalence in a unique 22-years prospective regional dataset of > 9 x 10(4) participants attending our healthcare services. Our system agrees with both magnitude and direction of the prediction on validation data achieving MAE <= 6 x 10(-2), MSE <= 7 x 10(-3), PCC (median 0.63, IQR 0.3) and with more than 80% of estimates within a (+ 0.1 to - 0.05) error-tolerance range which is clinically relevant for decision-support in our holoendemic setting. Our data-driven approach could facilitate healthcare systems to harness their own data to support local malaria care pathways.
C1 [Brown, Biobele J.; Oyinloye, Gbeminiyi; Afolabi, Nathaniel K.; Orimadegun, Adebola E.; Ajetunmobi, Wasiu A.; Akinkunmi, Francis; Kowobari, Olayinka; Osinusi, Kikelomo; Akinbami, Felix O.; Omokhodion, Samuel; Lagunju, Ikeoluwa; Sodeinde, Olugbemiro; Fernandez-Reyes, Delmiro] Univ Ibadan, Univ Coll Hosp, Coll Med, Dept Paediat, Ibadan, Nigeria.
   [Brown, Biobele J.; Oyinloye, Gbeminiyi; Afolabi, Nathaniel K.; Lagunju, Ikeoluwa; Sodeinde, Olugbemiro; Fernandez-Reyes, Delmiro] Univ Ibadan, Univ Coll Hosp, Coll Med, Childhood Malaria Res Grp, Ibadan, Nigeria.
   [Brown, Biobele J.; Manescu, Petru; Lagunju, Ikeoluwa; Sodeinde, Olugbemiro; Fernandez-Reyes, Delmiro] Univ Ibadan, African Computat Sci Ctr Hlth & Dev, Ibadan, Nigeria.
   [Shokunbi, Wuraola A.] Univ Ibadan, Univ Coll Hosp, Coll Med, Dept Haematol, Ibadan, Nigeria.
   [Rees, Geraint] UCL, Fac Life Sci, Gower St, London WC1E 6BT, England.
   [Manescu, Petru; Przybylski, Alexander A.; Caccioli, Fabio; Elmi, Muna; Shaw, Michael J.; Pawar, Vijay; Claveau, Remy; Shawe-Taylor, John; Srinivasan, Mandayam A.; Sodeinde, Olugbemiro; Fernandez-Reyes, Delmiro] UCL, Fac Engn Sci, Dept Comp Sci, Gower St, London WC1E 6BT, England.
RP Fernandez-Reyes, D (corresponding author), Univ Ibadan, Univ Coll Hosp, Coll Med, Dept Paediat, Ibadan, Nigeria.; Fernandez-Reyes, D (corresponding author), Univ Ibadan, Univ Coll Hosp, Coll Med, Childhood Malaria Res Grp, Ibadan, Nigeria.; Fernandez-Reyes, D (corresponding author), Univ Ibadan, African Computat Sci Ctr Hlth & Dev, Ibadan, Nigeria.; Fernandez-Reyes, D (corresponding author), UCL, Fac Engn Sci, Dept Comp Sci, Gower St, London WC1E 6BT, England.
EM Delmiro.Fernandez-Reyes@ucl.ac.uk
RI Orimadegun, Adebola E/H-9330-2013; Rees, Geraint/C-1493-2008
OI Orimadegun, Adebola E/0000-0001-5590-0039; Rees,
   Geraint/0000-0002-9623-7007; Shawe-Taylor, John/0000-0002-2030-0073;
   Pawar, Vijay/0000-0003-1963-5201
FU College of Medicine of the University of Ibadan, Ibadan, Nigeria; United
   Kingdom Medical Research CouncilUK Research & Innovation (UKRI)Medical
   Research Council UK (MRC) [MC_U117585869]; United Kingdom Engineering
   and Physical Sciences Research CouncilUK Research & Innovation
   (UKRI)Engineering & Physical Sciences Research Council (EPSRC)
   [EP/P028608/1]; Department of Computer Science, Faculty of Engineering
   Sciences, University College London, United Kingdom
FX This work was supported by the College of Medicine of the University of
   Ibadan, Ibadan, Nigeria (comui.edu. ng) (BJB, OS, DF-R); the United
   Kingdom Medical Research Council (mrc. ukri.org) (Grant Number:
   MC_U117585869) (DF-R); the United Kingdom Engineering and Physical
   Sciences Research Council (epsrc.ukri. org) (Grant Number: EP/P028608/1)
   (DF-R) and; the Department of Computer Science (cs.ucl.ac.uk), Faculty
   of Engineering Sciences, University College London (ucl.ac.uk), United
   Kingdom (DF-R). The Childhood Malaria Research Group (CMRG) is a joint
   malaria research and innovation equal partnership between the College of
   Medicine of University of Ibadan, Nigeria and University College London,
   London, UK. The funders had no role in study design, data collection and
   analysis, decision to publish, or preparation of the manuscript.
CR Abah SE, 2018, SCI REP-UK, V8, DOI 10.1038/s41598-018-35944-w
   Ajetunmobi WA, 2012, MALARIA J, V11, DOI 10.1186/1475-2875-11-336
   Bachmann J, 2014, PLOS PATHOG, V10, DOI 10.1371/journal.ppat.1004038
   Bhatt S, 2015, NATURE, V526, P207, DOI 10.1038/nature15535
   Buczak AL, 2015, BMC MED INFORM DECIS, V15, DOI 10.1186/s12911-015-0170-6
   Burte F, 2013, BLOOD, V121, P3016, DOI 10.1182/blood-2012-10-461418
   Burte F, 2012, PLOS ONE, V7, DOI 10.1371/journal.pone.0049778
   Ch S, 2014, NEUROCOMPUTING, V129, P279, DOI 10.1016/j.neucom.2013.09.030
   Khatri K, 2015, MALAYS ORTHOP J, V9, P2, DOI 10.5704/MOJ.1507.004
   Kiang R, 2006, GEOSPATIAL HEALTH, V1, P71, DOI 10.4081/gh.2006.282
   Kim Y, 2019, SCI REP-UK, V9, DOI 10.1038/s41598-019-53838-3
   Kouwaye B, 2017, PLOS ONE, V12, DOI 10.1371/journal.pone.0187234
   Manescu P, 2020, AM J HEMATOL, V95, P883, DOI 10.1002/ajh.25827
   Marquet S, 2017, SCI REP-UK, V7, DOI 10.1038/srep41636
   Marquet S, 2016, INFECT IMMUN, V84, P590, DOI 10.1128/IAI.00671-15
   Modu B, 2017, APPL SCI-BASEL, V7, DOI 10.3390/app7080836
   Pedregosa F, 2011, J MACH LEARN RES, V12, P2825
   Safeukui I, 2015, MBIO, V6, DOI 10.1128/mBio.02493-14
   WHO, 2018, MAL CHILDR 5
   WHO, 2018, WORLD MALARIA REPORT
   WHO, 2017, WORLD MALARIA REPORT
   World Health Organization, 2016, WORLD MAL REP 2016
   World Health Organization, 2016, WHO NIG COUNTR PROF
   World Health Organization, 2016, MAL PAR COUNT STAND
   World Health Organization, 2015, OV MAL SURV
   Zacarias O. P., 2013, INT J COMPUT SCI ELE, V1, P50
   Zinszer K, 2012, BMJ OPEN, V2, DOI 10.1136/bmjopen-2012-001992
NR 27
TC 1
Z9 1
U1 0
U2 0
PU NATURE RESEARCH
PI BERLIN
PA HEIDELBERGER PLATZ 3, BERLIN, 14197, GERMANY
SN 2045-2322
J9 SCI REP-UK
JI Sci Rep
PD SEP 28
PY 2020
VL 10
IS 1
AR 15918
DI 10.1038/s41598-020-72575-6
PG 17
WC Multidisciplinary Sciences
SC Science & Technology - Other Topics
GA NZ8JN
UT WOS:000577348000012
PM 32985514
OA gold, Green Published
DA 2021-09-17
ER

PT J
AU Park, J
   Chaffee, AW
   Harrigan, RJ
   Schoenberg, FP
AF Park, Junhyung
   Chaffee, Adam W.
   Harrigan, Ryan J.
   Schoenberg, Frederic Paik
TI A non-parametric Hawkes model of the spread of Ebola in west Africa
SO JOURNAL OF APPLIED STATISTICS
LA English
DT Article; Early Access
DE Compartmental models; disease epidemics; non-parametric estimation;
   point processes; SEIR models; self-exciting
ID POINT PROCESS MODELS; VIRUS DISEASE; EPIDEMIC
AB Recently developed methods for the non-parametric estimation of Hawkes point process models facilitate their application for describing and forecasting the spread of epidemic diseases. We use data from the 2014 Ebola outbreak in West Africa to evaluate how well a simple Hawkes point process model can forecast the spread of Ebola virus in Guinea, Sierra Leone, and Liberia. For comparison, SEIR models that fit previously to the same data are evaluated using identical metrics. To test the predictive power of each of the models, we simulate the ability to make near real-time predictions during an actual outbreak by using the first 75% of the data for estimation and the subsequent 25% of the data for evaluation. Forecasts generated from Hawkes models more accurately describe the spread of Ebola in each of the three countries investigated and result in a 38% reduction in RMSE for weekly case estimation across all countries when compared to SEIR models (total RMSE of 59.8 cases/week using SEIR compared to 37.1 for Hawkes). We demonstrate that the improved fit from Hawkes modeling cannot be attributed to overfitting and evaluate the advantages and disadvantages of Hawkes models in general for forecasting the spread of epidemic diseases.
C1 [Park, Junhyung; Chaffee, Adam W.; Schoenberg, Frederic Paik] Univ Calif Los Angeles, Dept Stat, Los Angeles, CA 90095 USA.
   [Harrigan, Ryan J.] Univ Calif Los Angeles, Inst Environm & Sustainabil, Los Angeles, CA USA.
RP Schoenberg, FP (corresponding author), Univ Calif Los Angeles, Dept Stat, Los Angeles, CA 90095 USA.
EM frederic@stat.ucla.edu
CR Althaus Christian L, 2014, PLoS Curr, V6, DOI 10.1371/currents.outbreaks.91afb5e0f279e7f29e7056095255b288
   Aylward B, 2014, NEW ENGL J MED, V371, P1481, DOI 10.1056/NEJMoa1411100
   Balderama E, 2012, J AM STAT ASSOC, V107, P467, DOI 10.1080/01621459.2011.641402
   BECKER N, 1977, BIOMETRICS, V33, P515, DOI 10.2307/2529366
   Britton T, 2010, MATH BIOSCI, V225, P24, DOI 10.1016/j.mbs.2010.01.006
   Cao YL, 2010, J CHEM PHYS, V132, DOI 10.1063/1.3432760
   Champredon D, 2018, EPIDEMICS-NETH, V22, P36, DOI 10.1016/j.epidem.2017.02.011
   Chowell G, 2004, J THEOR BIOL, V229, P119, DOI 10.1016/j.jtbi.2004.03.006
   Clements RA, 2012, ENVIRONMETRICS, V23, P606, DOI 10.1002/env.2168
   Daley Daryl J, 2003, INTRO THEORY POINT P
   Diekmann O., 2000, MATH EPIDEMIOLOGY IN
   Farrington CP, 2003, BIOSTATISTICS, V4, P279, DOI 10.1093/biostatistics/4.2.279
   Fox EW, 2016, ANN APPL STAT, V10, P1725, DOI 10.1214/16-AOAS957
   Funk S, 2018, EPIDEMICS-NETH, V22, P56, DOI 10.1016/j.epidem.2016.11.003
   Gneiting T, 2014, ANNU REV STAT APPL, V1, P125, DOI 10.1146/annurev-statistics-062713-085831
   Goufo EFD, 2014, ABSTR APPL ANAL, DOI 10.1155/2014/781028
   HAWKES AG, 1971, BIOMETRIKA, V58, P83, DOI 10.1093/biomet/58.1.83
   Keeling M.J., 2007, MODELING INFECT DIS
   Kelly JD, 2019, EPIDEMICS-NETH, V28, DOI 10.1016/j.epidem.2019.100354
   Kermack WO, 1927, P R SOC LOND A-CONTA, V115, P700, DOI 10.1098/rspa.1927.0118
   Lekone PE, 2006, BIOMETRICS, V62, P1170, DOI 10.1111/j.1541-0420.2006.00609.x
   Liberia Institute of Statistics and Geo-Information Services (LISGIS), 2008, POP HOUS CENS FIN RE
   Lipsitch M, 2003, SCIENCE, V300, P1966, DOI 10.1126/science.1086616
   Marsan D, 2008, SCIENCE, V319, P1076, DOI 10.1126/science.1148783
   Meyer S, 2012, BIOMETRICS, V68, P607, DOI 10.1111/j.1541-0420.2011.01684.x
   Meyers LA, 2007, B AM MATH SOC, V44, P63
   National Institute of Statistics (Guinea), 2015, GEN POP HOUS CENS FI
   NELDER JA, 1965, COMPUT J, V7, P308, DOI 10.1093/comjnl/7.4.308
   OGATA Y, 1988, J AM STAT ASSOC, V83, P9, DOI 10.1080/01621459.1988.10478560
   Schoenberg FP, 2019, ANN I STAT MATH, V71, P1271, DOI 10.1007/s10463-018-0690-9
   Schorlemmer D, 2010, PURE APPL GEOPHYS, V167, P859, DOI 10.1007/s00024-010-0081-5
   Sierra Leone Statistics, 2016, SIERR LEON 2015 POP
   Soetaert K, 2010, J STAT SOFTW, V33, P1, DOI 10.18637/jss.v033.i09
   Spengler JR, 2016, EMERG INFECT DIS, V22, P956, DOI [10.3201/eid2206.160021, 10.32032/eid2206.160021]
   United Nations Development Programme, 2015, W AFR EC FEEL RIPPL
   Viboud C, 2018, EPIDEMICS-NETH, V22, P13, DOI 10.1016/j.epidem.2017.08.002
   World Health Organization, 2016, EB DAT STAT
   Zechar JD, 2013, B SEISMOL SOC AM, V103, P787, DOI 10.1785/0120120186
NR 38
TC 3
Z9 3
U1 2
U2 4
PU TAYLOR & FRANCIS LTD
PI ABINGDON
PA 2-4 PARK SQUARE, MILTON PARK, ABINGDON OR14 4RN, OXON, ENGLAND
SN 0266-4763
EI 1360-0532
J9 J APPL STAT
JI J. Appl. Stat.
DI 10.1080/02664763.2020.1825646
EA SEP 2020
PG 17
WC Statistics & Probability
SC Mathematics
GA NT7JS
UT WOS:000573112900001
DA 2021-09-17
ER

PT J
AU Pacheco-Barrios, K
   Cardenas-Rojas, A
   Giannoni-Luza, S
   Fregni, F
AF Pacheco-Barrios, Kevin
   Cardenas-Rojas, Alejandra
   Giannoni-Luza, Stefano
   Fregni, Felipe
TI COVID-19 pandemic and Farr's law: A global comparison and prediction of
   outbreak acceleration and deceleration rates
SO PLOS ONE
LA English
DT Article
AB The COVID-19 outbreak has forced most of the global population to lock-down and has put in check the health services all over the world. Current predictive models are complex, region-dependent, and might not be generalized to other countries. However, a 150-year old epidemics law promulgated by William Farr might be useful as a simple arithmetical model (percent increase [R1] and acceleration [R2] of new cases and deaths) to provide a first sight of the epidemic behavior and to detect regions with high predicted dynamics. Thus, this study tested Farr's Law assumptions by modeling COVID-19 data of new cases and deaths. COVID-19 data until April 10, 2020, was extracted from available countries, including income, urban index, and population characteristics. Farr's law first (R-1) and second ratio (R-2) were calculated. We constructed epidemic curves and predictive models for the available countries and performed ecological correlation analysis between R(1)and R(2)with demographic data. We extracted data from 210 countries, and it was possible to estimate the ratios of 170 of them. Around 42 center dot 94% of the countries were in an initial acceleration phase, while 23 center dot 5% already crossed the peak. We predicted a reduction close to zero with wide confidence intervals for 56 countries until June 10 (high-income countries from Asia and Oceania, with strict political actions). There was a significant association between high R(1)of deaths and high urban index. Farr's law seems to be a useful model to give an overview of COVID-19 pandemic dynamics. The countries with high dynamics are from Africa and Latin America. Thus, this is a call to urgently prioritize actions in those countries to intensify surveillance, to re-allocate resources, and to build healthcare capacities based on multi-nation collaboration to limit onward transmission and to reduce the future impact on these regions in an eventual second wave.
C1 [Pacheco-Barrios, Kevin; Cardenas-Rojas, Alejandra; Giannoni-Luza, Stefano; Fregni, Felipe] Harvard Med Sch, Spaulding Res Inst, Spaulding Rehabil Hosp, Boston, MA 02115 USA.
   [Pacheco-Barrios, Kevin; Cardenas-Rojas, Alejandra; Giannoni-Luza, Stefano; Fregni, Felipe] Harvard Med Sch, Massachusetts Gen Hosp, Boston, MA 02115 USA.
   [Pacheco-Barrios, Kevin] Univ San Ignacio de Loyola, Unidad Invest Generac & Sintesis Evidencias Salud, Lima, Peru.
   [Fregni, Felipe] Harvard TH Chan Sch Publ Hlth, Dept Epidemiol, Boston, MA 02115 USA.
RP Fregni, F (corresponding author), Harvard Med Sch, Spaulding Res Inst, Spaulding Rehabil Hosp, Boston, MA 02115 USA.; Fregni, F (corresponding author), Harvard Med Sch, Massachusetts Gen Hosp, Boston, MA 02115 USA.; Fregni, F (corresponding author), Harvard TH Chan Sch Publ Hlth, Dept Epidemiol, Boston, MA 02115 USA.
EM ffregni@hsph.harvard.edu
RI Pacheco-Barrios, Kevin/N-8216-2016
OI Pacheco-Barrios, Kevin/0000-0002-7166-2816; Giannoni-Luza,
   Stefano/0000-0001-7413-4501; Cardenas, Alejandra/0000-0002-8464-6866
FU NIHUnited States Department of Health & Human ServicesNational
   Institutes of Health (NIH) - USA [R01 AT009491-01A1]
FX FF is funded by NIH grant R01 AT009491-01A1 (https://www.nih.gov).The
   funders had no role in study design, data collection and analysis,
   decision to publish, or preparation of the manuscript.
CR Anastassopoulou C, 2020, PLOS ONE, V15, DOI 10.1371/journal.pone.0230405
   [Anonymous], 2020, NAT ENERGY, V5, P1, DOI 10.1038/s41560-020-0552-6
   [Anonymous], 2020, LANCET INFECT DIS, V20, P511
   Velasquez RMA, 2020, CHAOS SOLITON FRACT, V136, DOI 10.1016/j.chaos.2020.109924
   BREGMAN DJ, 1990, JAMA-J AM MED ASSOC, V263, P1522, DOI 10.1001/jama.263.11.1522
   Covid C, 2020, COV C
   Darakjy Salima, 2014, Inj Epidemiol, V1, P31
   Fanelli D, 2020, CHAOS SOLITON FRACT, V134, DOI 10.1016/j.chaos.2020.109761
   Fullman N, 2018, LANCET, V391, P2236, DOI [10.1016/S0140-6736(18)30994-2, 10.1016/s0140-6736(18)30994-2]
   Gilbert M, 2020, LANCET, V395, P871, DOI 10.1016/S0140-6736(20)30411-6
   Giordano G, 2020, NAT MED, V26, P855, DOI 10.1038/s41591-020-0883-7
   Greenaway C, 2017, HDB MIGRATION SECURI
   Hopman J, 2020, JAMA-J AM MED ASSOC, V323, P1549, DOI 10.1001/jama.2020.4169
   Institute for Health Metrics and Evaluation, 2020, COV 19 PROJ
   J B, 1915, BMJ-BRIT MED J, V2, P250, DOI [10.1136/bmj.2.2850.250, DOI 10.1136/BMJ.2.2850.250]
   Jia ZW, 2020, LANCET INFECT DIS, V20, P757, DOI 10.1016/S1473-3099(20)30258-9
   Kissler SM, 2020, SCIENCE, V368, P860, DOI 10.1126/science.abb5793
   Kucharski AJ, 2020, LANCET INFECT DIS, V20, P553, DOI 10.1016/S1473-3099(20)30144-4
   Maxmen A, 2020, NATURE, V580, P173, DOI 10.1038/d41586-020-00983-9
   Moore M., 2016, IDENTIFYING FUTURE D
   Nkengasong JN, 2020, LANCET, V395, P841, DOI 10.1016/S0140-6736(20)30464-5
   Nsoesie EO, 2014, INFLUENZA OTHER RESP, V8, P309, DOI 10.1111/irv.12226
   Organization WH, 2020, 83 WHO
   Otto-Zimmermann K, 2012, LOCAL ENVIRON, V17, P511, DOI 10.1080/13549839.2012.686564
   Paakkari L, 2020, LANCET PUBLIC HEALTH, V5, pE249, DOI 10.1016/S2468-2667(20)30086-4
   Quinn SC, 2014, BIOSECUR BIOTERROR, V12, P263, DOI 10.1089/bsp.2014.0032
   Reed C, 2009, EMERG INFECT DIS, V15, P2004, DOI 10.3201/eid1512.091413
   Romero TH, 2020, AR CNE, P24
   Sánchez-Moreno Francisco, 2014, Rev. perú. med. exp. salud publica, V31, P747
   Santillana M, 2018, INFECT DIS MODEL, V3, P1, DOI 10.1016/j.idm.2018.03.001
   Stevens GA, 2016, PLOS MED, V13, DOI 10.1371/journal.pmed.1002056
   Tang YW, 2020, J CLIN MICROBIOL, V58, DOI 10.1128/JCM.00512-20
   The WHO Alliance for Maternal and Newborn Health Improvement late pregnancy dating study group, 2020, LANCET GLOB HEALTH, V8, pe545
   Tuite AR, 2020, LANCET INFECT DIS, V20, P537, DOI 10.1016/S1473-3099(20)30227-9
   worldometers, 2020, COVID 19 COR PAND 20
   Wynants L, 2020, BMJ-BRIT MED J, V369, DOI 10.1136/bmj.m1328
NR 36
TC 5
Z9 5
U1 0
U2 3
PU PUBLIC LIBRARY SCIENCE
PI SAN FRANCISCO
PA 1160 BATTERY STREET, STE 100, SAN FRANCISCO, CA 94111 USA
SN 1932-6203
J9 PLOS ONE
JI PLoS One
PD SEP 17
PY 2020
VL 15
IS 9
AR e0239175
DI 10.1371/journal.pone.0239175
PG 25
WC Multidisciplinary Sciences
SC Science & Technology - Other Topics
GA NU7VY
UT WOS:000573848800020
PM 32941485
OA gold, Green Published
DA 2021-09-17
ER

PT J
AU Djilali, S
   Ghanbari, B
AF Djilali, Salih
   Ghanbari, Behzad
TI Coronavirus pandemic: A predictive analysis of the peak outbreak
   epidemic in South Africa, Turkey, and Brazil
SO CHAOS SOLITONS & FRACTALS
LA English
DT Article
DE COVID-19; Age-structured; SIR model; Basic reproduction number; Peak
   epidemic; Computational epidemiology
ID AGE; MODEL
AB In this research, we are interested in predicting the epidemic peak outbreak of the Coronavirus in South Africa, Turkey, and Brazil. Until now, there is no known safe treatment, hence the immunity system of the individual has a crucial role in recovering from this contagious disease. In general, the aged individuals probably have the highest rate of mortality due to COVID-19. It is well known that this immunity system can be affected by the age of the individual, so it is wise to consider an age-structured SEIR system to model Coronavirus transmission. For the COVID-19 epidemic, the individuals in the incubation stage are capable of infecting the susceptible individuals. All the mentioned points are regarded in building the responsible predictive mathematical model. The investigated model allows us to predict the spread of COID-19 in South Africa, Turkey, and Brazil. The epidemic peak outbreak in these countries is considered, and the estimated time of the end of infection is regarded by the help of some numerical simulations. Further, the influence of the isolation of the infected persons on the spread of COVID-19 disease is investigated. (C) 2020 Elsevier Ltd. All rights reserved.
C1 [Djilali, Salih] Univ Abou Bakr Belkaid, Lab Anal Non Line Aire & Math Appl, Tilimsen 13000, Algeria.
   [Djilali, Salih] Hassiba Benbouali Univ, Fac Exact Sci & Informat, Math Dept, Chlef, Algeria.
   [Ghanbari, Behzad] Kermanshah Univ Technol, Dept Engn Sci, Kermanshah, Iran.
   [Ghanbari, Behzad] Bahcesehir Univ, Fac Engn & Nat Sci, Dept Math, TR-34349 Istanbul, Turkey.
RP Ghanbari, B (corresponding author), Kermanshah Univ Technol, Dept Engn Sci, Kermanshah, Iran.; Ghanbari, B (corresponding author), Bahcesehir Univ, Fac Engn & Nat Sci, Dept Math, TR-34349 Istanbul, Turkey.
EM djilali.salih@yahoo.fr; b.ghanbary@yahoo.com
RI Ghanbari, Behzad/AAD-1848-2019
OI Ghanbari, Behzad/0000-0003-0158-168X; salih, DJILALI/0000-0002-4030-6499
FU DGRSDT of Algeria
FX The first author is partially supported by the DGRSDT of Algeria.
CR Anderson RM, 2004, PHILOS T R SOC B, V359, P1091, DOI 10.1098/rstb.2004.1490
   Bonyah E, 2019, CHAOS, V29, DOI 10.1063/1.5079512
   Diekmann O., 2000, MATH EPIDEMIOLOGY IN
   Djilali S, 2020, INT J BIOMATH, V13, DOI 10.1142/S1793524520500308
   Djilali S, 2019, CHAOS SOLITON FRACT, V120, P139, DOI 10.1016/j.chaos.2019.01.022
   Djilali S, 2017, ACTA APPL MATH, V152, P171, DOI 10.1007/s10440-017-0117-2
   Fraser C, 2004, P NATL ACAD SCI USA, V101, P6146, DOI 10.1073/pnas.0307506101
   Ghanbari B, 2020, MATH METHOD APPL SCI, V43, P1736, DOI 10.1002/mma.5999
   Hale J.K, 1988, ASYMPTOTIC BEHAV DIS, V25
   Hellewell J, 2020, LANCET GLOB HEALTH, V8, pE488, DOI 10.1016/S2214-109X(20)30074-7
   Hethcote HW, 1997, MATH BIOSCI, V145, P89, DOI 10.1016/S0025-5564(97)00014-X
   Imperial College London, 2020, 3 IMP COLL LOND MRC
   Keeling M.J., 2020, EFFICACY CONTACT TRA, DOI [10.1101/2020.02.14.20023036., DOI 10.1101/2020.02.14.20023036, 10.1101/2020.02.14.20023036]
   Kuniya T, 2020, J CLIN MED, V9, DOI 10.3390/jcm9030789
   Li Q, 2020, NEW ENGL J MED, V382, P1199, DOI 10.1056/NEJMoa2001316
   Liu ZH, 2020, BIOLOGY-BASEL, V9, DOI 10.3390/biology9030050
   Magal P, 2010, APPL ANAL, V89, P1109, DOI 10.1080/00036810903208122
   Magal P, 2020, PREDICTING NUMBER RE, DOI [10.1016/j.jtbi.2020.110501, DOI 10.1101/2020.03.21.20040154]
   Porcheddu R, 2020, J INFECT DEV COUNTR, V14, P125, DOI 10.3855/jidc.12600
   Remuzzi A, 2020, LANCET, V395, P1225, DOI 10.1016/S0140-6736(20)30627-9
   Riaz MB, 2021, J THERM ANAL CALORIM, V143, P4313, DOI 10.1007/s10973-020-09383-7
   Schenzle D, 1984, IMA J Math Appl Med Biol, V1, P169
   Soufiane B, 2016, J MATH ANAL APPL, V434, P1211, DOI 10.1016/j.jmaa.2015.09.066
   Sun H., 2020, TRACKING PREDICTING, DOI [DOI 10.1101/2020.02.17.20024257, 10.1101/2020.02.17.20024257]
   UK Government, 2020, COR ACT PLAN
   [朱迎波 Zhu Yingbo], 2003, [地理研究, Geographical Research], V22, P551
   Zou LR, 2020, NEW ENGL J MED, V382, P1177, DOI 10.1056/NEJMc2001737
NR 27
TC 28
Z9 28
U1 3
U2 25
PU PERGAMON-ELSEVIER SCIENCE LTD
PI OXFORD
PA THE BOULEVARD, LANGFORD LANE, KIDLINGTON, OXFORD OX5 1GB, ENGLAND
SN 0960-0779
EI 1873-2887
J9 CHAOS SOLITON FRACT
JI Chaos Solitons Fractals
PD SEP
PY 2020
VL 138
AR 109971
DI 10.1016/j.chaos.2020.109971
PG 9
WC Mathematics, Interdisciplinary Applications; Physics, Multidisciplinary;
   Physics, Mathematical
SC Mathematics; Physics
GA NP0RE
UT WOS:000569890000010
PM 32536762
OA Green Published
DA 2021-09-17
ER

PT J
AU Landman, WA
   Sweijd, N
   Masedi, N
   Minakawa, N
AF Landman, Willem A.
   Sweijd, Neville
   Masedi, Nyakallo
   Minakawa, Noboru
TI The development and prudent application of climate-based forecasts of
   seasonal malaria in the Limpopo province in South Africa
SO ENVIRONMENTAL DEVELOPMENT
LA English
DT Article
DE Malaria incidence; Seasonal forecasts; South Africa; Financial
   implications
ID EL-NINO; PREDICTION; RAINFALL; PREDICTABILITY
AB Seasonal Climate Forecasting (SCF) in South Africa has a history spanning several decades. During this period a number of SCF systems have been developed for the prediction of seasonal-to-interannual variability of rainfall and surface temperatures. Areas of highest predictability, albeit relatively modest, have also been identified. The north-eastern parts of South Africa that includes the Limpopo province has been demonstrated to be one of the areas of highest SCF skill in the country. Statistical post-processing techniques applied to global climate model output were part of this forecast system development, and were subsequently successfully used in the construction of forecasts systems for applications in sectors which are associated with ENSO-driven climate variability, such as dry-land crop yields and river flows. Here we follow a similar post-model processing approach to test SCF systems for application to the incidence of seasonal malaria in Limpopo. The malaria forecast system introduced here makes use of the seasonal rainfall output fields of one of the North American Multi-Model Ensemble (NMME) climate models, which is then linked statistically through multiple linear regression to observed malaria incidence. The verification results as calculated over a 20-year hindcast period show that the season of highest malaria incidence forecast skill is during the austral mid-summer time of December to February. Moreover, the hindcasts based on the NMME model outscore those of statistical forecast models that separately use Indian and Pacific Ocean sea-surface temperatures as predictors, thus justifying the use of physical global climate models for this kind of application. Additional results indicate that model skill levels may include quasi-decadal variability, that the periods over which forecast verification is performed strongly influences forecast skill, and that poorly predicted malaria seasons may have serious financial implications on public health operations.
C1 [Landman, Willem A.] Univ Pretoria, Dept Geog Geoinformat & Meteorol, Pretoria, South Africa.
   [Sweijd, Neville] CSIR, Alliance Collaborat Climate & Earth Syst Sci, Cape Town, South Africa.
   [Masedi, Nyakallo] Malaria Control Program, Dept Hlth, Polokwane, Limpopo Provinc, South Africa.
   [Minakawa, Noboru] Nagasaki Univ, Sch Trop Med & Global Hlth, Nagasaki, Japan.
RP Landman, WA (corresponding author), Univ Pretoria, Dept Geog Geoinformat & Meteorol, Pretoria, South Africa.
EM Willem.Landman@up.ac.za
OI , Noboru/0000-0003-3664-9605
FU Japan Agency for Medical Research and Development (AMED)Japan Agency for
   Medical Research and Development (AMED) [JP18jm0110007]; Japan
   International Cooperation Agency (JICA) through Science and Technology
   Research Partnership for Sustainable Development (SATREPS) project for
   iDEWS South Africa; NMME-Phase II system
FX This research is supported by The Japan Agency for Medical Research and
   Development (AMED; Grant JP18jm0110007) and Japan International
   Cooperation Agency (JICA) through Science and Technology Research
   Partnership for Sustainable Development (SATREPS) project for iDEWS
   South Africa. We acknowledge the agencies that support the NMME-Phase II
   system, and we thank the climate modelling groups (Environment Canada,
   NASA, NCAR, NOAA/GFDL, NOAA/NCEP, and University of Miami) for producing
   and making available their model output. NOAA/NCEP, NOAA/CTB, and
   NOAA/CPO jointly provided coordinating support and led development of
   the NMME-Phase II system.
CR Adeola AM, 2019, GEOSPATIAL HEALTH, V14, P81, DOI 10.4081/gh.2019.676
   Archer E, 2019, CLIM RISK MANAG, V25, DOI 10.1016/j.crm.2019.100188
   Archer ERM, 2017, CLIM RISK MANAG, V16, P22, DOI 10.1016/j.crm.2017.03.006
   Behera SK, 2018, ENVIRON DEV, V27, P47, DOI 10.1016/j.envdev.2018.07.002
   Beraki AF, 2015, J GEOPHYS RES-ATMOS, V120, P11151, DOI 10.1002/2015JD023839
   Caminade C, 2014, P NATL ACAD SCI USA, V111, P3286, DOI 10.1073/pnas.1302089111
   Doblas-Reyes FJ, 2013, WIRES CLIM CHANGE, V4, P245, DOI 10.1002/wcc.217
   Drake JM, 2019, PLOS COMPUT BIOL, V15, DOI 10.1371/journal.pcbi.1006917
   EFRON B, 1983, AM STAT, V37, P36, DOI 10.2307/2685844
   Hagedorn R, 2009, METEOROL APPL, V16, P143, DOI 10.1002/met.92
   Hamill TM, 1997, WEATHER FORECAST, V12, P736, DOI 10.1175/1520-0434(1997)012<0736:RDFMPF>2.0.CO;2
   Holmes EC, 2018, NATURE, V558, P180, DOI 10.1038/d41586-018-05373-w
   Huang BY, 2015, J CLIMATE, V28, P911, DOI 10.1175/JCLI-D-14-00006.1
   Kirtman BP, 2014, B AM METEOROL SOC, V95, P585, DOI 10.1175/BAMS-D-12-00050.1
   Kovats RS, 2000, B WORLD HEALTH ORGAN, V78, P1127
   Kovats RS, 2003, LANCET, V362, P1481, DOI 10.1016/S0140-6736(03)14695-8
   Landman WA, 2005, GEOPHYS RES LETT, V32, DOI 10.1029/2005GL022910
   Landman WA, 2002, J CLIMATE, V15, P2038, DOI 10.1175/1520-0442(2002)015<2038:SROGFO>2.0.CO;2
   Landman WA, 2019, INT J CLIMATOL, V39, P5327, DOI 10.1002/joc.6157
   Landman WA, 2014, WATER SA, V40, P615, DOI 10.4314/wsa.v40i4.6
   Landman WA, 2012, WEATHER FORECAST, V27, P489, DOI 10.1175/WAF-D-11-00078.1
   Landman WA, 2012, INT J CLIMATOL, V32, P303, DOI 10.1002/joc.2273
   Lazenby MJ, 2014, METEOROL APPL, V21, P963, DOI 10.1002/met.1449
   Mabaso MLH, 2007, T ROY SOC TROP MED H, V101, P326, DOI 10.1016/j.trstmh.2006.07.009
   Malherbe J, 2014, METEOROL APPL, V21, P733, DOI 10.1002/met.1402
   Mason SJ, 2009, MON WEATHER REV, V137, P331, DOI 10.1175/2008MWR2553.1
   Mason SJ, 1997, PROG PHYS GEOG, V21, P23, DOI 10.1177/030913339702100103
   Mason SJ, 2002, Q J ROY METEOR SOC, V128, P2145, DOI 10.1256/003590002320603584
   Muchuru S, 2016, INT J CLIMATOL, V36, P2570, DOI 10.1002/joc.4513
   Muchuru S, 2014, WATER SA, V40, P461, DOI 10.4314/wsa.v40i3.9
   Murphy AH, 1998, WEATHER FORECAST, V13, P5, DOI 10.1175/1520-0434(1998)013<0005:TEHOPF>2.0.CO;2
   Ngarakana-Gwasira E.T., 2016, MALAR RES TREAT, DOI [10.1155/2016/7104291, DOI 10.1155/2016/7104291]
   Pomposi C, 2018, ENVIRON RES LETT, V13, DOI 10.1088/1748-9326/aacc4c
   Ratnam JV, 2018, J APPL METEOROL CLIM, V57, P2697, DOI 10.1175/JAMC-D-18-0067.1
   Ratnam JV, 2016, J CLIMATE, V29, P2815, DOI 10.1175/JCLI-D-15-0435.1
   Reason CJC, 1999, GEOPHYS RES LETT, V26, P215, DOI 10.1029/1998GL900285
   Scaife AA, 2019, ATMOS SCI LETT, V20, DOI 10.1002/asl.922
   Thomson MC, 2019, ROU ST ENVIRON HEAL, P219
   Thomson MC, 2017, AM J TROP MED HYG, V97, P32, DOI 10.4269/ajtmh.16-0696
   Thomson MC, 2006, NATURE, V439, P576, DOI 10.1038/nature04503
   Thomson MC, 2005, AM J TROP MED HYG, V73, P214, DOI 10.4269/ajtmh.2005.73.214
   Troccoli A., 2008, NATO SCI SERIES EART, V82, P467
   VANDENDOOL HM, 1991, WEATHER FORECAST, V6, P76, DOI 10.1175/1520-0434(1991)006<0076:WDFFNO>2.0.CO;2
   Washington R, 2006, J GEOPHYS RES-ATMOS, V111, DOI 10.1029/2005JD006724
   Wilks D. S., 2011, STAT METHODS ATMOSPH, P676
   Yuan CX, 2014, CLIM DYNAM, V42, P3357, DOI 10.1007/s00382-013-1923-5
NR 46
TC 4
Z9 4
U1 2
U2 6
PU ELSEVIER
PI AMSTERDAM
PA RADARWEG 29, 1043 NX AMSTERDAM, NETHERLANDS
SN 2211-4645
EI 2211-4653
J9 ENVIRON DEV
JI Environ. Dev.
PD SEP
PY 2020
VL 35
AR 100522
DI 10.1016/j.envdev.2020.100522
PG 13
WC Environmental Sciences
SC Environmental Sciences & Ecology
GA NO0SV
UT WOS:000569197900015
DA 2021-09-17
ER

PT J
AU Okuonzi, SA
AF Okuonzi, Sam Agatre
TI The need to return to the basics of predictive modelling for disease
   outbreak response: lessons from COVID-19
SO PAN AFRICAN MEDICAL JOURNAL
LA English
DT Editorial Material
DE Modelling; context; Africa
AB The outbreak of COVID-19 has been unprecedented in speed and effect. Efforts to predict the disease transmission have mostly been done using flagship models developed by the global north. These models have not accurately depicted the true rate of transmission of SARS-CoV-2 in Africa. The models have ignored Africa's unique socio-ecological makeup (demographic, social, environmental and biological) that has aided a slower and less severe spread of the virus. This paper opines on how the science of infectious disease modelling needs to evolve to accommodate contextual factors. Country-owned and tailored modelling needs to be urgently supported.
C1 [Okuonzi, Sam Agatre] Arua Reg Referral Hosp, Arua, Uganda.
RP Okuonzi, SA (corresponding author), Arua Reg Referral Hosp, Arua, Uganda.
EM sokuonzi@gmail.com
CR Cabore JW, 2020, BMJ GLOB HEALTH, V5, DOI 10.1136/bmjgh-2020-002647
   Global Health Security Index, 2019, EC INT UN JOHNS HOPK, P324
   Hamidouche M., 2020, COVID 19 OUTBREAK AL
   IM, IMF EX BOARD APPR US
   IMF, 2013, COVID 19 FIN ASS DEB
   Pearson CAB, 2020, EUROSURVEILLANCE, V25, P19, DOI 10.2807/1560-7917.ES.2020.25.18.2000543
   Silal S, 2020, S AFRICAN COVID 19 M
   The Gobal Fund, GRANT FUND FLEX
   Verity R, 2020, LANCET INFECT DIS
   WHO, GLOB HLTH OBS INT HL
   WHO, 2005, STAT PART SELF ASS A
   World Health Organization, 2020, 86 WHO
   Zio S, PROPAGATION COVID 19
NR 13
TC 0
Z9 0
U1 2
U2 2
PU AFRICAN FIELD EPIDEMIOLOGY NETWORK-AFENET
PI KAMPALA
PA PO BOX 12874, KAMPALA, 00000, UGANDA
SN 1937-8688
J9 PAN AFR MED J
JI Pan Afr. Med. J.
PD AUG 27
PY 2020
VL 36
DI 10.11604/pamj.2020.36.355.24101
PG 4
WC Public, Environmental & Occupational Health
SC Public, Environmental & Occupational Health
GA OR0XY
UT WOS:000589202500001
PM 33224421
OA Green Published, gold
DA 2021-09-17
ER

PT J
AU Zhao, ZB
   Li, X
   Liu, F
   Zhu, GF
   Ma, CF
   Wang, LX
AF Zhao, Zebin
   Li, Xin
   Liu, Feng
   Zhu, Gaofeng
   Ma, Chunfeng
   Wang, Liangxu
TI Prediction of the COVID-19 spread in African countries and implications
   for prevention and control: A case study in South Africa, Egypt,
   Algeria, Nigeria, Senegal and Kenya
SO SCIENCE OF THE TOTAL ENVIRONMENT
LA English
DT Article
ID CHINA
C1 [Zhao, Zebin; Liu, Feng; Ma, Chunfeng] Chinese Acad Sci, Northwest Inst Ecoenvironm & Resources, Key Lab Remote Sensing Gansu Prov, Lanzhou 730000, Peoples R China.
   [Li, Xin] Chinese Acad Sci, Inst Tibetan Plateau Res, Natl Tibetan Plateau Data Ctr, Beijing 100101, Peoples R China.
   [Li, Xin] Chinese Acad Sci, CAS Ctr Excellence Tibetan Plateau Earth Sci, Beijing 100101, Peoples R China.
   [Zhu, Gaofeng] Lanzhou Univ, Minist Educ, Key Lab Western Chinas Environm Syst, Lanzhou 730000, Peoples R China.
   [Wang, Liangxu] Shanghai Normal Univ, Inst Urban Studies, Shanghai 200000, Peoples R China.
   [Zhao, Zebin; Li, Xin] Univ Chinese Acad Sci, Beijing 100049, Peoples R China.
RP Li, X (corresponding author), Chinese Acad Sci, Inst Tibetan Plateau Res, Natl Tibetan Plateau Data Ctr, Beijing 100101, Peoples R China.
EM xinli@itpcas.ac.cn
RI Li, Xin/F-7473-2011; MA, Chunfeng/M-4467-2016
OI Li, Xin/0000-0003-2999-9818; 
FU Strategic Priority Research Program of the Chinese Academy of
   SciencesChinese Academy of Sciences [XDA19070104]; National Natural
   Science Foundation of ChinaNational Natural Science Foundation of China
   (NSFC) [41801270]; 13th Five-year Informatization Plan of the Chinese
   Academy of Sciences [XXH13505-06]; Foundation for Excellent Youth
   Scholars of NIEER, CAS [Y851D41]
FX This work was supported by the Strategic Priority Research Program of
   the Chinese Academy of Sciences (Grant No. XDA19070104), the National
   Natural Science Foundation of China (Grant No. 41801270) and the 13th
   Five-year Informatization Plan of the Chinese Academy of Sciences (Grant
   No. XXH13505-06) and the Foundation for Excellent Youth Scholars of
   NIEER, CAS (Grant No. Y851D41).
CR Chen FH, 2019, SCI CHINA EARTH SCI, V62, P1665, DOI 10.1007/s11430-019-9522-7
   Cummings DAT, 2020, NOVEL CORONAVIRUS 20, DOI [10.1101/2020.01.23.20018549, DOI 10.1101/2020.01.23.20018549]
   Gilbert M, 2020, LANCET, V395, P871, DOI 10.1016/S0140-6736(20)30411-6
   Gong SS, 2020, SCI CHINA EARTH SCI, V63, P1223, DOI 10.1007/s11430-020-9608-x
   Huang CZ, 2020, LIMIT ANALYSIS THEORY OF THE SOIL MASS AND ITS APPLICATION, P1, DOI [10.1007/978-981-15-1572-9_1, 10.1016/S0140-6736(20)30183-5]
   Huang NE, 2020, SCI BULL, V65, P425, DOI 10.1016/j.scib.2020.02.005
   HUO R, 2020, NEUROSCI BULL 0511, DOI DOI 10.1016/J.SCIB.2020.04.043
   Lazzerini M, 2020, LANCET CHILD ADOLESC, V4, pE10, DOI 10.1016/S2352-4642(20)30108-5
   Li X, 2020, SCI CHINA EARTH SCI, V63, P1059, DOI 10.1007/s11430-019-9620-x
   Liu F, 2020, ENVIRON MODELL SOFTW, V127, DOI 10.1016/j.envsoft.2020.104638
   Liu MM, 2017, SCI BULL, V62, P92, DOI 10.1016/j.scib.2016.12.004
   Ma C., 2017, IEEE T GEOSCI REMOTE, V55
   Newton PN, 2020, LANCET GLOB HEALTH, V8, pE754, DOI 10.1016/S2214-109X(20)30136-4
   Nkengasong JN, 2020, LANCET, V395, P841, DOI 10.1016/S0140-6736(20)30464-5
   Peng L, 2020, EPIDEMIC ANAL COVID, DOI [DOI 10.1101/2020.02.16.20023465, 10.1101/2020.02.16.20023465]
   Redding DW, 2019, NAT COMMUN, V10, DOI 10.1038/s41467-019-12499-6
   Wang G, 2020, CHIN SCI B-CHIN, V65, P1009, DOI 10.1360/TB-2020-0159
   Wu JT, 2020, LANCET, V395, P689, DOI 10.1016/S0140-6736(20)30260-9
   Yang ZF, 2020, J THORAC DIS, V12, P165, DOI 10.21037/jtd.2020.02.64
   Yue RPH, 2018, SCI CHINA EARTH SCI, V61, P163, DOI 10.1007/s11430-017-9127-x
   Zhao WW, 2020, SCI BULL, V65, P876, DOI 10.1016/j.scib.2020.03.024
   Zhu GF, 2014, GEOSCI MODEL DEV, V7, P1467, DOI 10.5194/gmd-7-1467-2014
   Zhu GF, 2018, ADV WATER RESOUR, V114, P164, DOI 10.1016/j.advwatres.2018.02.007
   Zhu X, SPATIALLY EXPLICIT M, DOI [10.1101/2020.02.09.20021360., DOI 10.1101/2020.02.09.20021360]
NR 24
TC 47
Z9 49
U1 15
U2 57
PU ELSEVIER
PI AMSTERDAM
PA RADARWEG 29, 1043 NX AMSTERDAM, NETHERLANDS
SN 0048-9697
EI 1879-1026
J9 SCI TOTAL ENVIRON
JI Sci. Total Environ.
PD AUG 10
PY 2020
VL 729
AR 138959
DI 10.1016/j.scitotenv.2020.138959
PG 10
WC Environmental Sciences
SC Environmental Sciences & Ecology
GA LZ7CH
UT WOS:000541380100003
PM 32375067
OA Green Published
HC Y
HP N
DA 2021-09-17
ER

PT J
AU Mbuvha, R
   Marwala, T
AF Mbuvha, Rendani
   Marwala, Tshilidzi
TI Bayesian inference of COVID-19 spreading rates in South Africa
SO PLOS ONE
LA English
DT Article
AB The Severe acute respiratory syndrome coronavirus 2 (SARS-CoV-2) pandemic has highlighted the need for performing accurate inference with limited data. Fundamental to the design of rapid state responses is the ability to perform epidemiological model parameter inference for localised trajectory predictions. In this work, we perform Bayesian parameter inference using Markov Chain Monte Carlo (MCMC) methods on the Susceptible-Infected-Recovered (SIR) and Susceptible-Exposed-Infected-Recovered (SEIR) epidemiological models with time-varying spreading rates for South Africa. The results find two change points in the spreading rate of COVID-19 in South Africa as inferred from the confirmed cases. The first change point coincides with state enactment of a travel ban and the resultant containment of imported infections. The second change point coincides with the start of a state-led mass screening and testing programme which has highlighted community-level disease spread that was not well represented in the initial largely traveller based and private laboratory dominated testing data. The results further suggest that due to the likely effect of the national lockdown, community level transmissions are slower than the original imported case driven spread of the disease.
C1 [Mbuvha, Rendani] Univ Witwatersrand, Sch Stat & Actuarial Sci, Johannesburg, South Africa.
   [Mbuvha, Rendani; Marwala, Tshilidzi] Univ Johannesburg, Inst Intelligent Syst, Johannesburg, South Africa.
RP Mbuvha, R (corresponding author), Univ Witwatersrand, Sch Stat & Actuarial Sci, Johannesburg, South Africa.; Mbuvha, R (corresponding author), Univ Johannesburg, Inst Intelligent Syst, Johannesburg, South Africa.
EM rendani.mbuvha@wits.ac.za
OI Mbuvha, Rendani/0000-0002-7337-9176
FU Google PhD fellowship ProgrammeGoogle Incorporated
FX RM is supported by the Google PhD fellowship Programme.
   URL:https://research.google/outreach/phd-fellowship/.The funders had no
   role in study design, data collection and analysis, decision to publish,
   or preparation of the manuscript. No additional funding was received for
   this study.
CR Blackwood JC, 2018, LETT BIOMATH, V5, P195, DOI 10.30707/LiB5.1Blackwood
   Boulkaibet I., 2012, P SOC EXPT MECH, V4, P75
   Brauer F., 2008, COMPARTMENTAL MODELS, P19, DOI DOI 10.1007/978-3-540-78911-6_2
   Dehning J., 2020, INFERRING COVID 19 S
   Dong ES, 2020, LANCET INFECT DIS, V20, P533, DOI 10.1016/S1473-3099(20)30120-1
   Ferguson N., 2020, REPORT 9 IMPACT NONP
   Hellewell J, 2020, FEASIBILITY CONTROLL
   Karim SA, 2020, SAS COVID 19 PANDEMI
   Lourenco J., 2020, MEDRXIV, DOI 10.1101/2020.03.24.20042291(2020
   Mbuvha R, 2019, AUTOMATIC RELEVANCE
   Mbuvha R, 2020, DAT DRIVEN MANAGEMEN
   Mbuvha R, 2019, LECT NOTES COMPUT SC, V11731, P420, DOI 10.1007/978-3-030-30493-5_42
   Ministry of Health RSA, 2020, UPD COVID 19
   Neal R. M., 2012, BAYESIAN LEARNING NE, V118
   Neal R. M., 1993, ADV NEURAL INFORM PR
   Neal Radford M, 2011, HDB MARKOV CHAIN MON, V2, P2, DOI DOI 10.1201/B10905-6
   Song PX, 2020, EPIDEMIOLOGICAL FORE
   Vehtari A, 2017, STAT COMPUT, V27, P1413, DOI 10.1007/s11222-016-9696-4
   World Health Organization, 2020, REPORT WHO CHINA JOI
   Zhou C, 2020, DETECTING SUSPECTED
NR 20
TC 10
Z9 10
U1 3
U2 6
PU PUBLIC LIBRARY SCIENCE
PI SAN FRANCISCO
PA 1160 BATTERY STREET, STE 100, SAN FRANCISCO, CA 94111 USA
SN 1932-6203
J9 PLOS ONE
JI PLoS One
PD AUG 5
PY 2020
VL 15
IS 8
AR e0237126
DI 10.1371/journal.pone.0237126
PG 16
WC Multidisciplinary Sciences
SC Science & Technology - Other Topics
GA NB3DK
UT WOS:000560393300031
PM 32756608
OA Green Published, gold, Green Submitted
DA 2021-09-17
ER

PT J
AU Frake, AN
   Peter, BG
   Walker, ED
   Messina, JP
AF Frake, April N.
   Peter, Brad G.
   Walker, Edward D.
   Messina, Joseph P.
TI Leveraging big data for public health: Mapping malaria vector
   suitability in Malawi with Google Earth Engine
SO PLOS ONE
LA English
DT Article
ID MOSQUITO ANOPHELES-GAMBIAE; CLIMATIC FACTORS; LARVAL HABITATS;
   ABUNDANCE; VILLAGE; AFRICA; BURDEN; MODELS; NDVI; AREA
AB In an era of big data, the availability of satellite-derived global climate, terrain, and land cover imagery presents an opportunity for modeling the suitability of malaria disease vectors at fine spatial resolutions, across temporal scales, and over vast geographic extents. Leveraging cloud-based geospatial analytical tools, we present an environmental suitability model that considers water resources, flow accumulation areas, precipitation, temperature, vegetation, and land cover. In contrast to predictive models generated using spatially and temporally discontinuous mosquito presence information, this model provides continuous fine-spatial resolution information on the biophysical drivers of suitability. For the purposes of this study the model is parameterized forAnopheles gambiaes.s. in Malawi for the rainy (December-March) and dry seasons (April-November) in 2017; however, the model may be repurposed to accommodate different mosquito species, temporal periods, or geographical boundaries. Final products elucidate the drivers and potential habitat ofAnopheles gambiaes.s. Rainy season results are presented by quartile of precipitation; Quartile four (Q4) identifies areas most likely to become inundated and shows 7.25% of Malawi exhibits suitable water conditions (water only) forAnopheles gambiaes.s., approximately 16% for water plus another factor, and 8.60% is maximally suitable, meeting suitability thresholds for water presence, terrain characteristics, and climatic conditions. Nearly 21% of Malawi is suitable for breeding based on land characteristics alone and 28.24% is suitable according to climate and land characteristics. Only 6.14% of the total land area is suboptimal. Dry season results show 25.07% of the total land area is suboptimal or unsuitable. Approximately 42% of Malawi is suitable based on land characteristics alone during the dry season, and 13.11% is suitable based on land plus another factor. Less than 2% meets suitability criteria for climate, water, and land criteria. Findings illustrate environmental drivers of suitability for malaria vectors, providing an opportunity for a more comprehensive approach to malaria control that includes not only modeled species distributions, but also the underlying drivers of suitability for a more effective approach to environmental management.
C1 [Frake, April N.; Peter, Brad G.] Univ Alabama, Dept Geog, Tuscaloosa, AL 35487 USA.
   [Walker, Edward D.] Michigan State Univ, Dept Microbiol & Mol Genet, E Lansing, MI 48824 USA.
   [Messina, Joseph P.] Univ Alabama, Coll Arts & Sci, Tuscaloosa, AL USA.
RP Frake, AN (corresponding author), Univ Alabama, Dept Geog, Tuscaloosa, AL 35487 USA.
EM afrake@ua.edu
RI Peter, Brad G./AAT-7678-2021
OI Messina, Joseph/0000-0002-1978-0778; Frake, April/0000-0002-9875-9140
FU United States Agency for International Development (USAID)United States
   Agency for International Development (USAID)CGIAR [AID-OAA-L14-00006];
   Fogarty International Center/NIH Framework Programs for Global Health
   Innovation [D43TW009639]; United States Agency for International
   Development (USAID)United States Agency for International Development
   (USAID)CGIAR;  [U19AI089683]
FX This study is made possible in part by the support of the American
   People provided to the Feed the Future Innovation Lab for Sustainable
   Intensification through the United States Agency for International
   Development (USAID). The contents are the sole responsibility of the
   authors and do not necessarily reflect the views of USAID or the United
   States Government. Program activities are funded by the United States
   Agency for International Development (USAID) under Cooperative Agreement
   No. AID-OAA-L14-00006 (PI: Joseph P. Messina). This study was also
   supported by the Fogarty International Center/NIH Framework Programs for
   Global Health Innovation D43TW009639 (Intersectoral Fellowships on
   Irrigated Agriculture and Human Health in Malawi) (PI: Edward D.
   Walker), and by U19AI089683 (The Intransigence of Malaria in Malawi:
   Understanding Hidden Reservoirs, Successful Vectors and Prevention
   Failures). The funders had no role in study design, data collection and
   analysis, decision to publish, or preparation of the manuscript.
CR Alimi TO, 2015, PARASITE VECTOR, V8, DOI 10.1186/s13071-015-1033-9
   Bass C, 2007, MALARIA J, V6, DOI 10.1186/1475-2875-6-155
   Bayoh MN, 2004, MED VET ENTOMOL, V18, P174, DOI 10.1111/j.0269-283X.2004.00495.x
   Becker N, 2003, MOSQUITOES THEIR CON, DOI [10.1007/978-3-540-92874-4.pdf, DOI 10.1007/978-3-540-92874-4.PDF]
   Becking LE, 2013, PLOS ONE, V8, DOI [10.1371/journal.pone.0079276, 10.1371/journal.pone.0075996]
   Benelli G, 2017, ACTA TROP, V174, P91, DOI 10.1016/j.actatropica.2017.06.028
   Chavasse Desmond, 2002, Malawi Med J, V14, P7
   Chinsinga B, 2012, GREEN BELT INITIATIV
   Christiansen-Jucht C, 2014, PARASITE VECTOR, V7, DOI 10.1186/s13071-014-0489-3
   Coetzee M, 2013, ZOOTAXA, V3619, P246, DOI 10.11646/zootaxa.3619.3.2
   Dambach P, 2012, UTILIZATION COMBINED
   Juri MJD, 2015, J VECTOR ECOL, V40, P36, DOI 10.1111/jvec.12130
   Debebe Y, 2018, MALARIA J, V17, DOI 10.1186/s12936-018-2499-7
   Duan SB, 2019, REMOTE SENS ENVIRON, V225, P16, DOI 10.1016/j.rse.2019.02.020
   Elith J, 2011, DIVERS DISTRIB, V17, P43, DOI 10.1111/j.1472-4642.2010.00725.x
   Foley DH, 2002, MED VET ENTOMOL, V16, P347, DOI 10.1046/j.1365-2915.2002.00382.x
   Funk C, 2015, SCI DATA, V2, DOI 10.1038/sdata.2015.50
   Gething PW, 2016, NEW ENGL J MED, V375, P2435, DOI 10.1056/NEJMoa1606701
   GoM, 2015, NAT IRR MAST PLAN IN
   Gorelick N, 2017, REMOTE SENS ENVIRON, V202, P18, DOI 10.1016/j.rse.2017.06.031
   Guisan A, 2000, ECOL MODEL, V135, P147, DOI 10.1016/S0304-3800(00)00354-9
   Haque U, ROLE CLIMATE VARIABI, DOI [10.1371/journal.pone.001434121179555, DOI 10.1371/JOURNAL.PONE.001434121179555]
   Hay SI, 1998, T ROY SOC TROP MED H, V92, P12, DOI 10.1016/S0035-9203(98)90936-1
   Hay SI, 2017, LANCET, V390, P1260, DOI 10.1016/S0140-6736(17)32130-X
   Hay SI, 2010, PLOS MED, V7, DOI 10.1371/journal.pmed.1000209
   Huang J, 2006, MALARIA J, V5, DOI 10.1186/1475-2875-5-87
   HUTCHINSON GE, 1957, COLD SPRING HARB SYM, V22, P415, DOI 10.1101/SQB.1957.022.01.039
   Jarvis A., 2008, EOS T AGU, V89, P93, DOI [DOI 10.1029/2008E0100001, 10.1029/2008EO100001]
   Jayanthi H, 2013, INT J DISAST RISK RE, V4, P71, DOI 10.1016/j.ijdrr.2013.02.001
   Jensen H, 2005, TLS-TIMES LIT SUPPL, P3
   Kazembe Lawrence N, 2006, Int J Health Geogr, V5, P41, DOI 10.1186/1476-072X-5-41
   Kazembe LN, 2006, SPATIAL ANAL MAPPING
   Keiser J, 2005, LANCET INFECT DIS, V5, P695, DOI 10.1016/S1473-3099(05)70268-1
   Kelly-Hope LA, 2009, MALARIA J, V8, DOI 10.1186/1475-2875-8-268
   Li X, 2017, CLIM DYNAM, V49, P4047, DOI 10.1007/s00382-017-3563-7
   Lindsay SW, MAPPING RANGES RELAT, DOI [10.1098/rspb.1998.0369, DOI 10.1098/RSPB.1998.0369]
   Lourenco PM, 2011, J VECTOR ECOL, V36, P279, DOI 10.1111/j.1948-7134.2011.00168.x
   LUNETTA RS, 1991, PHOTOGRAMM ENG REM S, V57, P677
   Lyons CL, 2013, STABLE FLUCTUATING T
   Mathanga DP, 2012, ACTA TROP, V121, P212, DOI 10.1016/j.actatropica.2011.06.017
   May JM, STUD DIS ECOL
   McCann RS, 2014, INT J HEALTH GEOGR, V13, DOI 10.1186/1476-072X-13-17
   Mccann RS, 2014, MODELING LARVAL MALA
   Meadows M. E., 1985, Z GEOMORPHOLOGIE S, V52, P147
   Messina JP, 2012, ANN ASSOC AM GEOGR, V102, P1038, DOI 10.1080/00045608.2012.671134
   Metzger ME, MANAGING MOSQUITOES
   Miller JR, 2007, NATURWISSENSCHAFTEN, V94, P195, DOI 10.1007/s00114-006-0178-y
   Minakawa N, 2002, J MED ENTOMOL, V39, P833, DOI 10.1603/0022-2585-39.6.833
   Munga S, 2009, AM J TROP MED HYG, V81, P1079, DOI 10.4269/ajtmh.2009.09-0156
   Mutuku FM, 2009, INT J HEALTH GEOGR, V8, DOI 10.1186/1476-072X-8-19
   Mutuku FM, 2006, AM J TROP MED HYG, V74, P54, DOI 10.4269/ajtmh.2006.74.54
   Mutuku FM, 2006, AM J TROP MED HYG, V74, P44, DOI 10.4269/ajtmh.2006.74.44
   Mzilahowa T, 2016, MALARIA J, V15, DOI 10.1186/s12936-016-1610-1
   (NSO) NSO of M. Malawi Integrated Household Survey (2010-2011) (IHS3), 2012, REP HOUS SOC CHAR RE
   Olson JM, GLOB CENT FOOD SYST
   Openshaw S., 1984, MODIFIABLE AREAL UNI
   Organization WH, LARV SOURC MAN SUPPL
   Packard R. M., 2007, MAKING TROPICAL DIS
   Pekel JF, 2016, NATURE, V540, P418, DOI 10.1038/nature20584
   Peter BG, 2018, ANN AM ASSOC GEOGR, V108, P989, DOI 10.1080/24694452.2017.1403877
   Pombi M, 2017, EVOL APPL, V10, P1102, DOI 10.1111/eva.12517
   Raicu I, 2009, HPDC'09: 18TH ACM INTERNATIONAL SYMPOSIUM ON HIGH PERFORMANCE DISTRIBUTED COMPUTING, P207
   Rushton SP, 2004, J APPL ECOL, V41, P193, DOI 10.1111/j.0021-8901.2004.00903.x
   Service Mike W., 2002, P59
   Sewe MO, 2016, PLOS ONE, V11, DOI 10.1371/journal.pone.0154204
   Shapiro LLM, 2017, PLOS BIOL, V15, DOI 10.1371/journal.pbio.2003489
   Simard Frederic, 2009, BMC Ecology, V9, P17, DOI 10.1186/1472-6785-9-17
   Sinka ME, 2010, PARASITE VECTOR, V3, DOI 10.1186/1756-3305-3-117
   Sinka ME, 2010, PARASITE VECTOR, V3, DOI 10.1186/1756-3305-3-72
   Sinka ME, 2010, EUROPE MIDDLE E OCCU
   Soberon J, 2017, PLOS ONE, V12, DOI 10.1371/journal.pone.0175138
   Spiers A A, 2002, Malawi Med J, V14, P4
   SURTEES G, 1970, INT J ENVIRON STUD, V1, P35, DOI 10.1080/00207237008709393
   Teklehaimanot A, 2008, ANN NY ACAD SCI, V1136, P32, DOI 10.1196/annals.1425.037
   Tizifa TA, 2018, CURR TROP MED REP, V5, P41, DOI 10.1007/s40475-018-0133-y
   Tote C, 2015, REMOTE SENS-BASEL, V7, P1758, DOI 10.3390/rs70201758
   Vizy EK, 2015, CLIM DYNAM, V45, P1673, DOI 10.1007/s00382-014-2424-x
   von der Heyden CJ, 2004, PROG PHYS GEOG, V28, P544, DOI 10.1191/0309133304pp424oa
   Walker PGT, 2016, LANCET GLOB HEALTH, V4, pE474, DOI 10.1016/S2214-109X(16)30073-0
   Wan Z., 2015, MOD11A2 MODIS TERRA, DOI 10.5067/MODIS/MOD11A2.006
   Wiebe A, 2017, MALARIA J, V16, DOI 10.1186/s12936-017-1734-y
   Williams B., 1994, MODELLING VECTOR BOR, P267
   World Health Organization, 2018, WORLD MALARIA REPORT
NR 83
TC 1
Z9 1
U1 4
U2 6
PU PUBLIC LIBRARY SCIENCE
PI SAN FRANCISCO
PA 1160 BATTERY STREET, STE 100, SAN FRANCISCO, CA 94111 USA
SN 1932-6203
J9 PLOS ONE
JI PLoS One
PD AUG 4
PY 2020
VL 15
IS 8
AR e0235697
DI 10.1371/journal.pone.0235697
PG 21
WC Multidisciplinary Sciences
SC Science & Technology - Other Topics
GA NA7PQ
UT WOS:000560009200043
PM 32750051
OA gold, Green Published
DA 2021-09-17
ER

PT J
AU Sehlabana, MA
   Maposa, D
   Boateng, A
AF Sehlabana, Makwelantle Asnath
   Maposa, Daniel
   Boateng, Alexander
TI Modelling Malaria Incidence in the Limpopo Province, South Africa:
   Comparison of Classical and Bayesian Methods of Estimation
SO INTERNATIONAL JOURNAL OF ENVIRONMENTAL RESEARCH AND PUBLIC HEALTH
LA English
DT Article
DE malaria incidence; Bayesian estimation; classical estimation; Poisson
   regression model; negative binomial model
ID TEMPERATURE
AB Malaria infects and kills millions of people in Africa, predominantly in hot regions where temperatures during the day and night are typically high. In South Africa, Limpopo Province is the hottest province in the country and therefore prone to malaria incidence. The districts of Vhembe, Mopani and Sekhukhune are the hottest districts in the province. Malaria cases in these districts are common and malaria is among the leading causes of illness and deaths in these districts. Factors contributing to malaria incidence in Limpopo Province have not been deeply investigated, aside from the general knowledge that the province is the hottest in South Africa. Bayesian and classical methods of estimation have been applied and compared on the effect of climatic factors on malaria incidence. Credible and confidence intervals from a negative binomial model estimated via Bayesian estimation and maximum likelihood estimation, respectively, were utilized in the comparison process. Overall assumptions underpinning each method were given. The Bayesian method appeared more robust than the classical method in analysing malaria incidence in Limpopo Province. The classical method identified rainfall and temperature during the night to be significant predictors of malaria incidence in Mopani, Vhembe and Waterberg districts. However, the Bayesian method found rainfall, normalised difference vegetation index, elevation, temperatures during the day and night to be the significant predictors of malaria incidence in Mopani, Sekhukhune and Vhembe districts of Limpopo Province. Both methods affirmed that Vhembe district is more susceptible to malaria incidence, followed by Mopani district. We recommend that the Department of Health and Malaria Control Programme of South Africa allocate more resources for malaria control, prevention and elimination to Vhembe and Mopani districts of Limpopo Province.
C1 [Sehlabana, Makwelantle Asnath; Maposa, Daniel; Boateng, Alexander] Univ Limpopo, Dept Stat & Operat Res, Private Bag X1106, ZA-0727 Sovenga, South Africa.
RP Maposa, D (corresponding author), Univ Limpopo, Dept Stat & Operat Res, Private Bag X1106, ZA-0727 Sovenga, South Africa.
EM asnath.sehlabana@ul.ac.za; daniel.maposa@ul.ac.za;
   alexander.boateng@ucc.edu.gh
OI Maposa, Daniel/0000-0003-2641-0502; boateng,
   alexander/0000-0002-1034-5008
FU University of Limpopo, Research Administration and Development
FX This research received no external funding. The APC was funded by
   University of Limpopo, Research Administration and Development.
CR Abiodun G. J., 2020, The Open Public Health Journal, V13, P119, DOI 10.2174/1874944502013010119
   Abiodun GJ, 2019, INT J ENV RES PUB HE, V16, DOI 10.3390/ijerph16112000
   Adeola AM, 2017, INT J ENV RES PUB HE, V14, DOI 10.3390/ijerph14111360
   Blumberg L., 2017, S AFR J INFECT DIS, V32, P3
   Cameron A. C., 2013, REGRESSION ANAL COUN
   Cox SN, 2018, INT Q COMMUNITY HEAL, V38, P147, DOI 10.1177/0272684X17749573
   Gerritsen AAM, 2008, MALARIA J, V7, DOI 10.1186/1475-2875-7-162
   Gosoniu L, 2006, GEOSPATIAL HEALTH, V1, P127, DOI 10.4081/gh.2006.287
   Hay SI, 1998, PARASITOL TODAY, V14, P306, DOI 10.1016/S0169-4758(98)01285-X
   Kazembe LN, 2007, ACTA TROP, V102, P126, DOI 10.1016/j.actatropica.2007.04.012
   Kleinschmidt I, 2001, AM J EPIDEMIOL, V153, P1213, DOI 10.1093/aje/153.12.1213
   Komen K, 2015, ECOHEALTH, V12, P131, DOI 10.1007/s10393-014-0992-1
   Machimana G.G., 2016, THESIS
   Najera J.A., 1998, WHO MALARIA EPIDEMIC
   Omonijo A.G., 2011, J ENVIRON SCI ENG, P1
   Ramalata A., 2017, THESIS
   Raman J, 2016, MALARIA J, V15, DOI 10.1186/s12936-016-1497-x
   Sachs J, 2002, NATURE, V415, P680, DOI 10.1038/415680a
   Schmidt S., 2017, SA PHARM ASSIST, V17, P27
   Shimaponda-Mataa NM, 2017, ACTA TROP, V166, P81, DOI 10.1016/j.actatropica.2016.11.007
   Snow RW, 2015, BMC MED, V13, DOI 10.1186/s12916-014-0254-7
   Ye Y, 2007, BMC PUBLIC HEALTH, V7, DOI 10.1186/1471-2458-7-101
   Zayeri F, 2011, ASIAN PAC J TROP MED, V4, P985, DOI 10.1016/S1995-7645(11)60231-9
NR 23
TC 0
Z9 0
U1 0
U2 0
PU MDPI
PI BASEL
PA ST ALBAN-ANLAGE 66, CH-4052 BASEL, SWITZERLAND
EI 1660-4601
J9 INT J ENV RES PUB HE
JI Int. J. Environ. Res. Public Health
PD JUL
PY 2020
VL 17
IS 14
AR 5016
DI 10.3390/ijerph17145016
PG 15
WC Environmental Sciences; Public, Environmental & Occupational Health
SC Environmental Sciences & Ecology; Public, Environmental & Occupational
   Health
GA MW2WU
UT WOS:000556904600001
PM 32668606
OA gold, Green Published
DA 2021-09-17
ER

PT J
AU Diouf, I
   Fonseca, BR
   Caminade, C
   Thiaw, WM
   Deme, A
   Morse, AP
   Ndione, JA
   Gaye, AT
   Diaw, A
   Ndiaye, MKN
AF Diouf, Ibrahima
   Rodriguez Fonseca, Belen
   Caminade, Cyril
   Thiaw, Wassila M.
   Deme, Abdoulaye
   Morse, Andrew P.
   Ndione, Jacques-Andre
   Gaye, Amadou Thierno
   Diaw, Anta
   Ndiaye, Marie Khemesse Ngom
TI Climate Variability and Malaria over West Africa
SO AMERICAN JOURNAL OF TROPICAL MEDICINE AND HYGIENE
LA English
DT Article
ID ANOPHELES-GAMBIAE; HOLOENDEMIC AREA; SAHEL DROUGHT; EL-NINO; RAINFALL;
   TRANSMISSION; CHILDREN; BURDEN; IMPACT; RISK
AB Malaria is a major public health problem in West Africa. Previous studies have shown that climate variability significantly affects malaria transmission. The lack of continuous observed weather station data and the absence of surveillance data for malaria over long periods have led to the use of reanalysis data to drive malaria models. In this study, we use the Liverpool Malaria Model (LMM) to simulate spatiotemporal variability of malaria in West Africa using daily rainfall and temperature from the following: Twentieth Century Reanalysis (20th CR), National Center for Environmental Prediction (NCEP), European Centre for Medium-Range Weather Forecasts (ECMWF) Atmospheric Reanalysis of the Twentieth Century (ERA20C), and interim ECMWF Re-Analysis (ERA-Interim). Malaria case data from the national surveillance program in Senegal are used for model validation between 2001 and 2016. The warm temperatures found over the Sahelian fringe of West Africa can lead to high malaria transmission during wet years. The rainfall season peaks in July to September over West Africa and Senegal, and the malaria season lasts from September to November, about 1-2 months after the rainfall peak. The long-term trends exhibit interannual and decadal variabilities. The LMM shows acceptable performance in simulating the spatial distribution of malaria incidence. However, some discrepancies are found. These results are useful for decision-makers who plan public health and control measures in affected West African countries. The study would have substantial implications for directing malaria surveillance activities and health policy. In addition, this malaria modeling framework could lead to the development of an early warning system for malaria in West Africa.
C1 [Diouf, Ibrahima; Thiaw, Wassila M.] NOAA, Ctr Weather & Climate Predict, 5830 Univ Res Court, College Pk, MD 20740 USA.
   [Diouf, Ibrahima; Gaye, Amadou Thierno] Univ Cheikh Anta Diop, Ecole Super Polytech, Lab Phys Atmosphere & Ocean Simeon Fongang, Dakar, Senegal.
   [Rodriguez Fonseca, Belen] Univ Complutense Madrid, Dept Geophys & Meteorol, Madrid, Spain.
   [Rodriguez Fonseca, Belen] CSIC, Agencia Estatal, UCM, Inst Geociencias IGEO, Madrid, Spain.
   [Caminade, Cyril] Univ Liverpool, Inst Infect & Global Hlth, Dept Epidemiol & Populat Hlth, Liverpool, Merseyside, England.
   [Caminade, Cyril; Morse, Andrew P.] Natl Inst Hlth Res M1 NIHR, Hlth Protect Res Unit Emerging & Zoonot Infect, Liverpool, Merseyside, England.
   [Deme, Abdoulaye] Univ Gaston Berger, Unite Format & Rech Sci Appl & Technol, St Louis, Senegal.
   [Morse, Andrew P.] Univ Liverpool, Sch Environm Sci, Dept Geog & Planning, Liverpool, Merseyside, England.
   [Ndione, Jacques-Andre] Ctr Suivi Ecol, Dakar, Senegal.
   [Diaw, Anta; Ndiaye, Marie Khemesse Ngom] Minist Hlth & Social Act, Gen Direct Publ Hlth, Dakar, Senegal.
RP Diouf, I (corresponding author), NOAA, Ctr Weather & Climate Predict, 5830 Univ Res Court, College Pk, MD 20740 USA.
EM ibrahima.diouf@noaa.gov; brfonsec@fis.ucm.es;
   cyril.caminade@liverpool.ac.uk; wassila.thiaw@noaa.gov;
   abdoulaye.deme@ugb.edu.sn; a.p.morse@liverpool.ac.uk;
   jacandre.ndione@ansts.sn; atgaye@ucad.edu.sn; docanta70@gmail.com;
   ndiayekhemesse@yahoo.fr
OI Diouf, Ibrahima/0000-0002-3157-0925; Caminade,
   Cyril/0000-0002-3846-7082; Morse, Andrew/0000-0002-0413-2065
FU Erasmus Mundus Action 2 Strand 1 Lot-15 (ACP) program; National
   Institute for Health Research Health Protection Research Unit (NIHR
   HPRU) in Emerging and Zoonotic Infections at the University of
   Liverpool; Public Health England (PHE); Liverpool School of Tropical
   Medicine (LSTM); NOAANational Oceanic Atmospheric Admin (NOAA) - USA
FX This study was funded by the Erasmus Mundus Action 2 Strand 1 Lot-15
   (ACP) program. The research was partly funded by the National Institute
   for Health Research Health Protection Research Unit (NIHR HPRU) in
   Emerging and Zoonotic Infections at the University of Liverpool in
   partnership with Public Health England (PHE) and Liverpool School of
   Tropical Medicine (LSTM). This work was partially funded by NOAA as part
   of a Service Level Agreement between NWS and CPO.
CR Akhtar R, 1996, LANCET, V348, P1457, DOI 10.1016/S0140-6736(04)70109-9
   [Anonymous], 2017, WORLD MAL REP 2017
   Bayoh MN, 2001, THESIS
   Besancenot Jean-Pierre, 2004, Secheresse (Montrouge), V15, P233
   Boyce R, 2016, J INFECT DIS, V214, P1403, DOI 10.1093/infdis/jiw363
   Briet OJT, 2008, MALARIA J, V7, DOI 10.1186/1475-2875-7-77
   Caminade C, 2011, ATMOS SCI LETT, V12, P96, DOI 10.1002/asl.296
   Caminade C, 2014, P NATL ACAD SCI USA, V111, P3286, DOI 10.1073/pnas.1302089111
   Coleman M, 2017, MALARIA J, V16, DOI 10.1186/s12936-017-1733-z
   Compo GP, 2011, Q J ROY METEOR SOC, V137, P1, DOI 10.1002/qj.776
   Coulibaly D, 2014, MALARIA J, V13, DOI 10.1186/1475-2875-13-374
   Dai A, 2004, INT J CLIMATOL, V24, P1323, DOI 10.1002/joc.1083
   Dee DP, 2011, Q J ROY METEOR SOC, V137, P553, DOI 10.1002/qj.828
   Deuxie` me Communication Nationale du Se<prime>ne<prime>gal sur Change- ments Climatiques, 2010, VULN SECT SANT
   Diatta M, 1998, T ROY SOC TROP MED H, V92, P270, DOI 10.1016/S0035-9203(98)91005-7
   Diouf I, 2017, INT J ENV RES PUB HE, V14, DOI 10.3390/ijerph14101119
   Diouf I, 2013, CR BIOL, V336, P253, DOI 10.1016/j.crvi.2013.04.001
   Ermert V, 2011, MALARIA J, V10, DOI 10.1186/1475-2875-10-35
   FAYE O, 1992, ANN SOC BELG MED TR, V72, P103
   Faye O, 1995, Sante, V5, P299
   FAYE O, 1993, ANN SOC BELG MED TR, V73, P31
   FOLLAND C, 1991, J FORECASTING, V10, P21, DOI 10.1002/for.3980100104
   Fontenille D, 1997, AM J TROP MED HYG, V56, P247, DOI 10.4269/ajtmh.1997.56.247
   Freeman T, 1996, T ROY SOC TROP MED H, V90, P232, DOI 10.1016/S0035-9203(96)90224-2
   Galardo AKR, 2009, MED VET ENTOMOL, V23, P335, DOI 10.1111/j.1365-2915.2009.00839.x
   Gething PW, 2010, NATURE, V465, P342, DOI 10.1038/nature09098
   Giannini A, 2003, SCIENCE, V302, P1027, DOI 10.1126/science.1089357
   Giardina F, 2012, PLOS ONE, V7, DOI 10.1371/journal.pone.0032625
   Haines A, 2006, PUBLIC HEALTH, V120, P585, DOI 10.1016/j.puhe.2006.01.002
   Hancock PA, 2018, P NATL ACAD SCI USA, V115, P5938, DOI 10.1073/pnas.1801826115
   HAWKING F, 1971, T ROY SOC TROP MED H, V65, P549, DOI 10.1016/0035-9203(71)90036-8
   Held IM, 2005, P NATL ACAD SCI USA, V102, P17891, DOI 10.1073/pnas.0509057102
   Hoshen MB, 2004, MALARIA J, V3, DOI 10.1186/1475-2875-3-32
   Jones AE, 2010, J CLIMATE, V23, P4202, DOI 10.1175/2010JCLI3208.1
   Kalnay E, 1996, B AM METEOROL SOC, V77, P437, DOI 10.1175/1520-0477(1996)077<0437:TNYRP>2.0.CO;2
   Kilian AHD, 1999, T ROY SOC TROP MED H, V93, P22, DOI 10.1016/S0035-9203(99)90165-7
   Krefis AC, 2011, AM J TROP MED HYG, V84, P285, DOI 10.4269/ajtmh.2011.10-0381
   Lemasson JJ, 1997, J MED ENTOMOL, V34, P396, DOI 10.1093/jmedent/34.4.396
   Lochouarn L, 1996, DAKAR MED B SOC MED
   MCGREGOR IA, 1987, ANN TROP MED PARASIT, V81, P647, DOI 10.1080/00034983.1987.11812166
   McKenzie FE, 2001, ECOLOGY, V82, P2673, DOI 10.1890/0012-9658(2001)082[2673:SPDALE]2.0.CO;2
   Mohino E, 2011, CLIM DYNAM, V37, P419, DOI 10.1007/s00382-010-0867-2
   Moody A, 2002, CLIN MICROBIOL REV, V15, P66, DOI 10.1128/CMR.15.1.66-78.2002
   Morse AP, 2005, TELLUS A, V57, P464, DOI 10.1111/j.1600-0870.2005.00124.x
   Mouchet J, 1996, LANCET, V348, P1735, DOI 10.1016/S0140-6736(05)65860-6
   Mouchet J, 1998, J AM MOSQUITO CONTR, V14, P121
   Muriu SM, 2008, MALARIA J, V7, DOI 10.1186/1475-2875-7-43
   Ndiaye F., 1998, SITUATION DEMOGRAPHI, P118
   Nicholson SE, 2000, J CLIMATE, V13, P2628, DOI 10.1175/1520-0442(2000)013<2628:AAORRC>2.0.CO;2
   Paaijmans KP, 2007, PLOS ONE, V2, DOI 10.1371/journal.pone.0001146
   Poli P, 2016, J CLIMATE, V29, P4083, DOI 10.1175/JCLI-D-15-0556.1
   Programme Nationale de Lutte Contre le Paludisme, 2009, SIT LUTT PAL SENG EN
   Redelsperger JL, 2009, J HYDROL, V375, P1, DOI 10.1016/j.jhydrol.2009.08.017
   Robert V, 1999, PARASITE, V6, P195
   Robert V, 2003, AM J TROP MED HYG, V68, P169, DOI 10.4269/ajtmh.2003.68.169
   Rodriguez-Fonseca B, 2015, J CLIMATE, V28, P4034, DOI 10.1175/JCLI-D-14-00130.1
   Sachs J, 2002, NATURE, V415, P680, DOI 10.1038/415680a
   Sissoko MS, 2017, MALARIA J, V16, DOI 10.1186/s12936-017-2068-5
   Smith KR, 2014, CLIMATE CHANGE 2014: IMPACTS, ADAPTATION, AND VULNERABILITY, PT A: GLOBAL AND SECTORAL ASPECTS, P709
   Snow RW, 1997, LANCET, V349, P1650, DOI 10.1016/S0140-6736(97)02038-2
   Snow RW, 1998, J INFECT DIS, V177, P819, DOI 10.1086/517818
   Suarez-Moreno R, 2018, J CLIMATE, V31, P6687, DOI 10.1175/JCLI-D-17-0367.1
   Tanser FC, 2003, LANCET, V362, P1792, DOI 10.1016/S0140-6736(03)14898-2
   Ter Kuile FO, 2004, AM J TROP MED HYG, V71, P41, DOI 10.4269/ajtmh.2004.71.41
   TRAPE JF, 1993, AM J TROP MED HYG, V48, P748, DOI 10.4269/ajtmh.1993.48.748
   Trape JF, 1998, CR ACAD SCI III-VIE, V321, P689, DOI 10.1016/S0764-4469(98)80009-7
   Verruysse J, 1981, CAH OBSTOM SER ENT M, V19, P165
   Wagner G, 1998, AM J TROP MED HYG, V59, P115, DOI 10.4269/ajtmh.1998.59.115
   White NJ, 2004, J CLIN INVEST, V113, P1084, DOI [10.1172/JCI200421682, 10.1172/JCI21682]
   WHO, 2003, AFR MAL REP 2003
   Worrall E, 2004, AM J TROP MED HYG, V71, P136, DOI 10.4269/ajtmh.2004.71.136
   Yamana TK, 2013, PARASITE VECTOR, V6, DOI 10.1186/1756-3305-6-235
   Zheng XY, 1998, J CLIMATE, V11, P2078, DOI 10.1175/1520-0442-11.8.2078
NR 73
TC 3
Z9 3
U1 3
U2 9
PU AMER SOC TROP MED & HYGIENE
PI MCLEAN
PA 8000 WESTPARK DR, STE 130, MCLEAN, VA 22101 USA
SN 0002-9637
EI 1476-1645
J9 AM J TROP MED HYG
JI Am. J. Trop. Med. Hyg.
PD MAY
PY 2020
VL 102
IS 5
BP 1037
EP 1047
DI 10.4269/ajtmh.19-0062
PG 11
WC Public, Environmental & Occupational Health; Tropical Medicine
SC Public, Environmental & Occupational Health; Tropical Medicine
GA LK8CB
UT WOS:000531086800026
PM 32189612
OA hybrid, Green Published
DA 2021-09-17
ER

PT J
AU Elfiky, AA
AF Elfiky, Abdo A.
TI Ebola virus glycoprotein GP1-host cell-surface HSPA5 binding site
   prediction
SO CELL STRESS & CHAPERONES
LA English
DT Article
DE HSPA5; GRP78; EBOV glycoproteins; Ebola virus entry; Protein-protein
   docking; Structural bioinformatics
ID ER CHAPERONE; GRP78; STRESS; LIGAND
AB Ebola virus (EBOV) infection is a widespread infection that has created a bad memory in Africa. In the 2014 and 2015 outbreak, more than 28,000 infections were reported by the World Health Organization, with about 11,300 deaths in Guinea, Liberia, and Sierra Leone. Heat shock protein A5 (HSPA5), termed also GRP78, is a host cell chaperone protein responsible for the unfolded protein response in the endoplasmic reticulum. Under stress, HSPA5 is upregulated and becomes cell-surface exposed. Recent studies report the association of cell-surface HSPA5 with EBOV glycoproteins GP1 and GP2. In this study, structural and sequence analysis and molecular docking are used to predict the possible binding site between the cell-surface HSPA5 and EBOV GP1. The results show a promising binding site that supports the hypothesis of HSPA5 selectivity for binding to a specific peptide sequence (pep42). This study paves the way to suggest possible inhibitors to stop viral association with cell-surface receptors and subsequently reduce viral infection.
C1 [Elfiky, Abdo A.] Cairo Univ, Fac Sci, Biophys Dept, Giza, Egypt.
   [Elfiky, Abdo A.] Univ Al Jouf, Coll Appl Med Sci, Sakaka, Saudi Arabia.
RP Elfiky, AA (corresponding author), Cairo Univ, Fac Sci, Biophys Dept, Giza, Egypt.; Elfiky, AA (corresponding author), Univ Al Jouf, Coll Appl Med Sci, Sakaka, Saudi Arabia.
EM abdo@sci.cu.edu.eg
RI Mohamed, Abdo/H-3595-2019
OI Mohamed, Abdo/0000-0003-4600-6240
CR Berman H, 2003, NAT STRUCT BIOL, V10, P980, DOI 10.1038/nsb1203-980
   Bhattacharyya S, 2011, VIROL J, V8, DOI 10.1186/1743-422X-8-11
   Cantoni D, 2018, PLOS NEGLECT TROP D, V12, DOI 10.1371/journal.pntd.0006349
   Chiappori F, 2016, SCI REP-UK, V6, DOI 10.1038/srep23474
   DeLano W. L., 2020, PYMOL MOL GRAPHICS S
   Ehrhardt SA, 2019, NAT MED, V25, P1589, DOI 10.1038/s41591-019-0602-4
   El gohary MI, 2019, EGY J BIOMED ENG BIO, P29, DOI [10.21608/ejbbe.2019.17450.1027, DOI 10.21608/EJBBE.2019.17450.1027]
   Elfiky AA, 2020, J MED VIROL, V92, P3759, DOI 10.1002/jmv.25737
   Elfiky AA, 2019, MED CHEM, V15, P130, DOI 10.2174/1573406414666181015152511
   Garg VK, 2016, BIOINFORMATION, V12, P74, DOI 10.6026/97320630012074
   Gasteiger E., 2005, PROTEOMICS PROTOCOLS, P571, DOI DOI 10.1385/1-59259-890-0:571
   Gebremariam T, 2014, J CLIN INVEST, V124, P237, DOI 10.1172/JCI71349
   GETHING MJ, 1992, NATURE, V355, P33, DOI 10.1038/355033a0
   Gonzalez-Grande R, 2016, WORLD J GASTROENTERO, V22, P1421, DOI 10.3748/wjg.v22.i4.1421
   Gouet P, 1999, BIOINFORMATICS, V15, P305, DOI 10.1093/bioinformatics/15.4.305
   Ibrahim IM, 2020, J INFECTION, V80, P554, DOI 10.1016/j.jinf.2020.02.026
   Ibrahim IM, 2019, LIFE SCI, V226, P156, DOI 10.1016/j.lfs.2019.04.022
   Kampinga HH, 2009, CELL STRESS CHAPERON, V14, P105, DOI 10.1007/s12192-008-0068-7
   Kim Y, 2006, BIOCHEMISTRY-US, V45, P9434, DOI 10.1021/bi060264j
   KYTE J, 1982, J MOL BIOL, V157, P105, DOI 10.1016/0022-2836(82)90515-0
   Lee AS, 2005, METHODS, V35, P373, DOI 10.1016/j.ymeth.2004.10.010
   Li JZ, 2006, CURR MOL MED, V6, P45, DOI 10.2174/156652406775574523
   Martin S, 2010, PIGM CELL MELANOMA R, V23, P675, DOI 10.1111/j.1755-148X.2010.00731.x
   Pallesen J, 2016, NAT MICROBIOL, V1, DOI [10.1038/NMICROBIOL.2016.128, 10.1038/nmicrobiol.2016.128]
   Quinones QJ, 2008, HISTOL HISTOPATHOL, V23, P1409, DOI 10.14670/HH-23.1409
   Rao RV, 2002, FEBS LETT, V514, P122, DOI 10.1016/S0014-5793(02)02289-5
   Reid SP, 2014, ANTIVIR RES, V109, P171, DOI 10.1016/j.antiviral.2014.07.004
   Salentin S, 2015, NUCLEIC ACIDS RES, V43, pW443, DOI 10.1093/nar/gkv315
   Shen JS, 2002, DEV CELL, V3, P99, DOI 10.1016/S1534-5807(02)00203-4
   Sievers F, 2011, MOL SYST BIOL, V7, DOI 10.1038/msb.2011.75
   van Dijk ADJ, 2006, BIOINFORMATICS, V22, P2340, DOI 10.1093/bioinformatics/btl395
   West BR, 2019, NAT STRUCT MOL BIOL, V26, P204, DOI 10.1038/s41594-019-0191-4
   West BR, 2018, MBIO, V9, DOI [10.1128/mBio.01674-18, 10.1128/mbio.01674-18]
   Wu CT, 2014, TUMOR BIOL, V35, P195, DOI 10.1007/s13277-013-1024-4
   Yang J, 2017, NAT COMMUN, V8, DOI 10.1038/s41467-017-01310-z
   Yang J, 2015, STRUCTURE, V23, P2191, DOI 10.1016/j.str.2015.10.012
   Yang PL, 2011, CURR OPIN VIROL, V1, P607, DOI 10.1016/j.coviro.2011.10.019
   Yoneda Y, 2008, BIOORG MED CHEM LETT, V18, P1632, DOI 10.1016/j.bmcl.2008.01.060
   Zhang Y, 2008, BMC BIOINFORMATICS, V9, DOI 10.1186/1471-2105-9-40
   Zhou P, 2018, NUCLEIC ACIDS RES, V46, pW443, DOI 10.1093/nar/gky357
NR 40
TC 6
Z9 6
U1 1
U2 2
PU SPRINGER
PI DORDRECHT
PA VAN GODEWIJCKSTRAAT 30, 3311 GZ DORDRECHT, NETHERLANDS
SN 1355-8145
EI 1466-1268
J9 CELL STRESS CHAPERON
JI Cell Stress Chaperones
PD MAY
PY 2020
VL 25
IS 3
BP 541
EP 548
DI 10.1007/s12192-020-01106-z
EA APR 2020
PG 8
WC Cell Biology
SC Cell Biology
GA LI7XR
UT WOS:000526334400001
PM 32291698
OA Green Published, Bronze
DA 2021-09-17
ER

PT J
AU Mazandu, GK
   Nembaware, V
   Thomford, NE
   Bope, C
   Ly, O
   Chimusa, ER
   Wonkam, A
AF Mazandu, Gaston K.
   Nembaware, Victoria
   Thomford, Nicholas E.
   Bope, Christian
   Ly, Ousmane
   Chimusa, Emile R.
   Wonkam, Ambroise
TI A potential roadmap to overcome the current eastern DRC Ebola virus
   disease outbreak: From a computational perspective
SO SCIENTIFIC AFRICAN
LA English
DT Article
DE Ebola virus disease; rVSV-ZEBOV; Monoclonal antibody; Translational
   research; FAIR data
ID TRANSMISSION; EPIDEMIC
AB The ongoing Ebola virus disease (EVD) outbreak in the eastern Democratic Republic of Congo is raising unprecedented health concerns, with potential to wipe out large proportions of the population in this part of the world. Established control strategies to contain the outbreak are failing due to several reasons, including lack of a data/information repository and ongoing violence and armed conflict. In this paper, we propose a potential roadmap from a computational perspective, which may provide solutions to contain the current outbreak, predict future outbreaks and facilitate development of novel solutions and therapeutics. This roadmap includes the implementation of an integrated information system through a centralized data coordinating center unifying existing and future EVD data and information to enhance innovative EVD translational research. This work will leverage off tools, guidelines and protocols developed by established data coordinating centers based in Africa or centers that address infectious disease outbreaks. The proposed EVD computational strategy is expected to inform optimal strategies at the national or global level towards strengthened responses to future EVD outbreaks and potential emergency of therapy resistant. (C) 2020 The Authors. Published by Elsevier B.V. on behalf of African Institute of Mathematical Sciences / Next Einstein Initiative.
C1 [Mazandu, Gaston K.; Nembaware, Victoria; Thomford, Nicholas E.; Bope, Christian; Chimusa, Emile R.; Wonkam, Ambroise] Univ Cape Town UCT, Dept Pathol, Div Human Genet, Hlth Sci Campus Anzio Rd, ZA-7925 Observatory, South Africa.
   [Mazandu, Gaston K.] African Inst Math Sci AIMS, ZA-7945 Cape Town, South Africa.
   [Thomford, Nicholas E.] Univ Cape Coast, Sch Med Sci, Cape Coast, Ghana.
   [Ly, Ousmane] Geneva Univ Hosp, CH-1211 Geneva, Switzerland.
RP Mazandu, GK (corresponding author), Univ Cape Town UCT, Dept Pathol, Div Human Genet, Hlth Sci Campus Anzio Rd, ZA-7925 Observatory, South Africa.
EM gaston.mazandu@uct.ac.za
OI Mazandu, Gaston Kuzamunu/0000-0002-6441-8006
FU National Institutes of Health (NIH), USAUnited States Department of
   Health & Human ServicesNational Institutes of Health (NIH) - USA
   [1U01HG007459-01]; Common Fund under H3ABioNet [U24HG006941]
FX This study is supported by the National Institutes of Health (NIH), USA,
   under SADaCC (1U01HG007459-01) and Common Fund under H3ABioNet
   (U24HG006941). The content is solely the responsibility of the authors
   and does not necessarily represent the official views of the funders.
CR Adekile A, 2019, DATABASE-OXFORD, DOI 10.1093/database/baz118
   Area I, 2018, J IND MANAG OPTIM, V14, P427, DOI 10.3934/jimo.2017054
   Bellan SE, 2014, LANCET, V384, P1499, DOI 10.1016/S0140-6736(14)61839-0
   Berge T, 2018, J BIOL SYST, V26, P107, DOI 10.1142/S0218339018500067
   Beth M., 2019, ARS TECHNICA
   Bornholdt ZA, 2013, CELL, V154, P763, DOI 10.1016/j.cell.2013.07.015
   Britton T, 2019, J R SOC INTERFACE, V16, DOI 10.1098/rsif.2018.0670
   Claude KM, 2018, LANCET, V392, P1399, DOI 10.1016/S0140-6736(18)32419-X
   Denes A, 2019, INFECT DIS MODEL, V4, P12, DOI 10.1016/j.idm.2019.01.003
   EBOLA-RDC, EV RIP EP EB PROV NO
   Farrar JJ, 2019, NEW ENGL J MED, V380, P1788, DOI 10.1056/NEJMp1902683
   Gire SK, 2014, SCIENCE, V345, P1369, DOI 10.1126/science.1259657
   Hartlieb B, 2006, VIROLOGY, V344, P64, DOI 10.1016/j.virol.2005.09.018
   Jiang S, 2017, J TRANSL MED, V15, DOI 10.1186/s12967-017-1224-6
   Lewnard JA, 2014, LANCET INFECT DIS, V14, P1189, DOI [10.1016/S1473-3099(14)70995-8, 10.1016/s1473-3099(14)70995-8]
   Liu X, 2017, GENOME BIOL, V18, DOI 10.1186/s13059-016-1137-3
   Malvy D, 2019, LANCET, V393, P936, DOI 10.1016/S0140-6736(18)33132-5
   Mazandu GK, 2018, BRIEF BIOINFORM, V19, P1141, DOI 10.1093/bib/bbx052
   Nembaware V, 2019, NAT GENET, V51, P1566, DOI 10.1038/s41588-019-0520-x
   Petesch C., 2018, MEDICAL XPRESS
   Reynard O, 2011, J INFECT DIS, V204, pS884, DOI 10.1093/infdis/jir359
   Saxena A, 2019, BMC MED ETHICS, V20, DOI 10.1186/s12910-019-0366-x
   Sullivan N, 2003, J VIROL, V77, P9733, DOI 10.1128/JVI.77.18.9733-9737.2003
   Toda M, 2016, EMERG INFECT DIS, V22, P711, DOI 10.3201/eid2204.151459
   Towers Sherry, 2014, PLoS Curr, V6, DOI 10.1371/currents.outbreaks.9e4c4294ec8ce1adad283172b16bc908
   WHO, 2019, EB VIR DIS DEM REP C, P1
   World Health Organization, 2019, EB VIR DIS
   World Health Organization (WHO), 2018, NOT REC CONS MON EM
NR 28
TC 1
Z9 1
U1 0
U2 0
PU ELSEVIER
PI AMSTERDAM
PA RADARWEG 29, 1043 NX AMSTERDAM, NETHERLANDS
SN 2468-2276
J9 SCI AFR
JI Sci. Afr.
PD MAR
PY 2020
VL 7
AR e00282
DI 10.1016/j.sciaf.2020.e00282
PG 5
WC Multidisciplinary Sciences
SC Science & Technology - Other Topics
GA SN7NA
UT WOS:000658473100063
OA gold
DA 2021-09-17
ER

PT J
AU Seetah, K
   LaBeaud, D
   Kumm, J
   Grossi-Soyster, E
   Anangwe, A
   Barry, M
AF Seetah, Krish
   LaBeaud, Desiree
   Kumm, Jochen
   Grossi-Soyster, Elysse
   Anangwe, Alfred
   Barry, Michele
TI Archaeology and contemporary emerging zoonosis: A framework for
   predicting future Rift Valley fever virus outbreaks
SO INTERNATIONAL JOURNAL OF OSTEOARCHAEOLOGY
LA English
DT Article
DE artificial intelligence; Kenya; One Health; Rift Valley fever; slaughter
ID CLIMATE-CHANGE; MALARIA TRANSMISSION; INFECTIOUS-DISEASES;
   NEURAL-NETWORKS; RISK-FACTORS; KENYA; EPIDEMICS; ECOLOGY; DEEP;
   IDENTIFICATION
AB Modelling of emerging vector borne diseases serves as an important complement to clinical studies of modern zoonoses. This article presents an archaeo-historic epidemiological modelling study of Rift Valley fever (RVF), using data-driven neural network technology. RVF affects both human and animal populations, can rapidly decimate herds causing catastrophic economic hardship, and is identified as a Category A biodefense pathogen by the US Center for Disease Control. Despite recent origins circa the early 1900s, little is known about the circumstances of its inception nor the relationships between factors that affect transmission. This evidence could be vital as the disease continues to expand from its epicentre in Kenya to other parts of Africa and the Arabian Peninsula. RVF is a relevant case for archaeological/palaeopathological investigations of disease as it intersects between numerous human, animal, spatial, temporal, and sociopolitical dimensions. By integrating landscape archaeology, historical evidence, and climatic data, with evidence of human behaviour gathered through ethnoarchaeological study, this article presents an applied framework for human-animal palaeopathology. This framework aligns with the One Health approach that observes disease to be intrinsically tied to ecological and societal factors. We provide a useable alternative way of thinking about disease modelling in the present and the past, ultimately seeking to support efforts to accurately predict future impacts. Tapping into longitudinal evidence from the last 50-300 years offers a powerful way to respond to the threat zoonoses will pose to human populations around the world as the climate warms.
C1 [Seetah, Krish] Stanford Univ, Dept Anthropol, 450 Serra Mall, Stanford, CA 94305 USA.
   [LaBeaud, Desiree; Grossi-Soyster, Elysse] Stanford Univ, Sch Med, Div Pediat Infect Dis, Stanford, CA 94305 USA.
   [Kumm, Jochen] Stanford Univ, Dept Ophthalmol, Stanford, CA 94305 USA.
   [Anangwe, Alfred] Kenya Natl Arch & Documentat Serv, Nairobi, Kenya.
   [Barry, Michele] Stanford Univ, Ctr Innovat Global Hlth, Stanford, CA 94305 USA.
RP Seetah, K (corresponding author), Stanford Univ, Dept Anthropol, 450 Serra Mall, Stanford, CA 94305 USA.
EM kseetah@stanford.edu
OI Seetah, Krish/0000-0001-8549-4692
FU Center for Innovation in Global Health Seed Grant; Lang Fund for
   Environmental Anthropology
FX Center for Innovation in Global Health Seed Grant; Lang Fund for
   Environmental Anthropology
CR American Veterinary Medical Association, 2008, 911 AM VET MED ASS, P9
   [Anonymous], 2016, F1000RES, V5, pA20
   Anyamba A, 2001, Cad Saude Publica, V17 Suppl, P133, DOI 10.1590/S0102-311X2001000700022
   Anyamba A, 2009, P NATL ACAD SCI USA, V106, P955, DOI 10.1073/pnas.0806490106
   Anyangu AS, 2010, AM J TROP MED HYG, V83, P14, DOI 10.4269/ajtmh.2010.09-0293
   ARNOLD D., 1991, S ASIA, V14, P1
   Barcelo J. A., 2007, THEORIZING DIGITAL C, P37
   Basu J.K., 2010, INT J SOFTW ENG APPL, V2, P23
   Beard R, 2018, INT J HEALTH GEOGR, V17, DOI 10.1186/s12942-018-0157-5
   Boshra H, 2011, J VIROL, V85, P6098, DOI 10.1128/JVI.02641-10
   Cao WP, 2018, NEUROCOMPUTING, V275, P278, DOI 10.1016/j.neucom.2017.08.040
   Cirean D, 2012, ARXIV12022745
   Ciresan DC, 2010, NEURAL COMPUT, V22, P3207, DOI 10.1162/NECO_a_00052
   Cook EAJ, 2017, PLOS NEGLECT TROP D, V11, DOI 10.1371/journal.pntd.0005731
   Dar O, 2013, TROP MED INT HEALTH, V18, P1036, DOI 10.1111/tmi.12108
   Daszak P, 2000, SCIENCE, V287, P443, DOI 10.1126/science.287.5452.443
   Daszak P, 2012, LANCET, V380, P1883, DOI 10.1016/S0140-6736(12)61887-X
   Daubney R, 1931, J PATHOL BACTERIOL, V34, P545, DOI 10.1002/path.1700340418
   Davies FG, 2010, AM J TROP MED HYG, V83, P73, DOI 10.4269/ajtmh.2010.83s2a02
   DeWitte SN, 2016, ANNU REV ANTHROPOL, V45, P63, DOI 10.1146/annurev-anthro-102215-095929
   Dittmar K, 2012, BLACKW COMPANION ANT, P170
   Dufour DL, 2006, AM J HUM BIOL, V18, P1, DOI 10.1002/ajhb.20463
   Elmahmudi A, 2019, FUTURE GENER COMP SY, V99, P213, DOI 10.1016/j.future.2019.04.025
   Evans A, 2008, EPIDEMIOL INFECT, V136, P1261, DOI 10.1017/S0950268807009806
   Fleitmann D, 2007, GEOPHYS RES LETT, V34, DOI 10.1029/2006GL028525
   Fournie G, 2017, ROY SOC OPEN SCI, V4, DOI 10.1098/rsos.160943
   Gibbs EPJ, 2005, VET REC, V157, P673, DOI 10.1136/vr.157.22.673
   Gibbs EPJ, 2014, VET REC, V174, P85, DOI 10.1136/vr.g143
   Grossi-Soyster EN, 2019, PLOS NEGLECT TROP D, V13, DOI 10.1371/journal.pntd.0007258
   Grossi-Soyster EN, 2017, AM J TROP MED HYG, V97, P115, DOI 10.4269/ajtmh.17-0104
   Hannun AY, 2019, NAT MED, V25, P65, DOI 10.1038/s41591-018-0268-3
   Hightower A, 2012, AM J TROP MED HYG, V86, P373, DOI 10.4269/ajtmh.2012.11-0450
   Horwitz LK, 2000, ANTHROPOZOOLOGICA, V31, P77
   Janes CR, 2012, LANCET, V380, P1884, DOI 10.1016/S0140-6736(12)61725-5
   Johnson CK, 2015, SCI REP-UK, V5, DOI 10.1038/srep14830
   Jones KE, 2008, NATURE, V451, P990, DOI 10.1038/nature06536
   Karesh WB, 2012, LANCET, V380, P1936, DOI 10.1016/S0140-6736(12)61678-X
   Khan AS, 2016, LANCET GLOB HEALTH, V4, pE773, DOI 10.1016/S2214-109X(16)30240-6
   Kilpatrick AM, 2012, LANCET, V380, P1946, DOI 10.1016/S0140-6736(12)61151-9
   Kim HJ, 2007, APPL SOFT COMPUT, V7, P569, DOI 10.1016/j.asoc.2006.03.004
   King CL, 2017, ARCHAEOL RES ASIA, V11, P27, DOI 10.1016/j.ara.2017.05.003
   Krizhevsky A, 2012, P 25 INT C NEUR INF, P1097
   Kumm J, DUAL CHANNEL D UNPUB
   LaBeaud AD, 2008, EMERG INFECT DIS, V14, P1240, DOI 10.3201/eid1408.080082
   LaBeaud AD, 2007, AM J TROP MED HYG, V76, P795, DOI 10.4269/ajtmh.2007.76.795
   LaBeaud AD, 2015, PLOS NEGLECT TROP D, V9, DOI 10.1371/journal.pntd.0003548
   LaBeaud AD, 2011, PLOS NEGLECT TROP D, V5, DOI 10.1371/journal.pntd.0001265
   Lafferty KD, 2009, ECOLOGY, V90, P888, DOI 10.1890/08-0079.1
   Lane P, 2009, INT J AFR HIST STUD, V42, P457
   Martin M., 2001, ETHNOVETERINARY MED
   Mitchell PD, 2012, BLACKW COMPANION ANT, P310
   Mohamed M, 2010, AM J TROP MED HYG, V83, P22, DOI 10.4269/ajtmh.2010.09-0318
   MOOKETSI C., 2001, PULA BOTSWANA JOURNA, V15, P108
   Mordecai EA, 2013, ECOL LETT, V16, P22, DOI 10.1111/ele.12015
   Morens DM, 2004, NATURE, V430, P242, DOI 10.1038/nature02759
   MORGAN WTW, 1963, GEOGR J, V129, P140, DOI 10.2307/1792632
   Morse SS, 2012, LANCET, V380, P1956, DOI 10.1016/S0140-6736(12)61684-5
   Muga GO, 2015, AM J TROP MED HYG, V92, P730, DOI 10.4269/ajtmh.14-0363
   Murithi RM, 2011, EPIDEMIOL INFECT, V139, P372, DOI 10.1017/S0950268810001020
   Mworia-Maitima J, 1997, HOLOCENE, V7, P409, DOI 10.1177/095968369700700404
   Ng, 2009, P 26 ANN INT C MACH, P873, DOI [DOI 10.1145/1553374.1553486, 10.1145/1553374.1553486]
   Oh KS, 2004, PATTERN RECOGN, V37, P1311, DOI 10.1016/j.patcog.2004.01.013
   Paaijmans KP, 2010, P NATL ACAD SCI USA, V107, P15135, DOI 10.1073/pnas.1006422107
   Pagani L, 2016, NATURE, V538, P238, DOI 10.1038/nature19792
   Papathanasiou A, 2011, HUMAN BIOARCHAEOLOGY OF THE TRANSITION TO AGRICULTURE, P87
   Pinhasi R, 2011, HUMAN BIOARCHAEOLOGY OF THE TRANSITION TO AGRICULTURE, P1, DOI 10.1002/9780470670170
   Pulliam JRC, 2012, J R SOC INTERFACE, V9, P89, DOI 10.1098/rsif.2011.0223
   Rich KM, 2011, PREV VET MED, V101, P133, DOI 10.1016/j.prevetmed.2010.08.002
   Rogers DJ, 2006, ADV PARASIT, V62, P345, DOI 10.1016/S0065-308X(05)62010-6
   Rohr JR, 2011, TRENDS ECOL EVOL, V26, P270, DOI 10.1016/j.tree.2011.03.002
   Rolin AI, 2013, EMERG MICROBES INFEC, V2, DOI 10.1038/emi.2013.81
   Ryan SJ, 2019, PLOS NEGLECT TROP D, V13, DOI 10.1371/journal.pntd.0007213
   Seetah K., 2018, INDIAN OCEAN STUDIES, P291
   Seetah K., HIST BURDEN DI UNPUB
   Seetah Krish, 2019, HUMANS ANIMALS CRAFT
   Shah MM, 2019, PARASITE VECTOR, V12, DOI 10.1186/s13071-019-3547-z
   Singh RD, 2019, MULTIMED TOOLS APPL, V78, P15951, DOI 10.1007/s11042-018-6912-6
   Spielman A., 2001, MOSQUITO STORY MANS
   Thongsripong P, 2013, PLOS NEGLECT TROP D, V7, DOI 10.1371/journal.pntd.0002507
   Timmermann A, 2016, NATURE, V538, P92, DOI 10.1038/nature19365
   Weiss RA, 2004, NAT MED, V10, pS70, DOI 10.1038/nm1150
   Wolfe ND, 2007, NATURE, V447, P279, DOI 10.1038/nature05775
   Woods CW, 2002, EMERG INFECT DIS, V8, P138, DOI 10.3201/eid0802.010023
   Yun K., 2018, ARXIV180909645
   Zhou G, 2004, P NATL ACAD SCI USA, V101, P2375, DOI 10.1073/pnas.0308714100
   Zuckerman MK, 2016, INT J OSTEOARCHAEOL, V26, P375, DOI 10.1002/oa.2426
   Zuckerman M. K., 2011, SOCIAL BIOARCHAEOLOG, P15, DOI DOI 10.1002/9781444390537.CH2
   Zuckerman MK, 2012, BLACKW COMPANION ANT, P34
NR 88
TC 2
Z9 2
U1 0
U2 9
PU WILEY
PI HOBOKEN
PA 111 RIVER ST, HOBOKEN 07030-5774, NJ USA
SN 1047-482X
EI 1099-1212
J9 INT J OSTEOARCHAEOL
JI Int. J. Osteoarchaeol.
PD MAY
PY 2020
VL 30
IS 3
BP 345
EP 354
DI 10.1002/oa.2862
EA FEB 2020
PG 10
WC Anthropology; Archaeology
SC Anthropology; Archaeology
GA MD0UO
UT WOS:000512278200001
DA 2021-09-17
ER

PT J
AU Kim, Y
   Ratnam, JV
   Doi, T
   Morioka, Y
   Behera, S
   Tsuzuki, A
   Minakawa, N
   Sweijd, N
   Kruger, P
   Maharaj, R
   Imai, CC
   Ng, CFS
   Chung, Y
   Hashizume, M
AF Kim, Yoonhee
   Ratnam, J. V.
   Doi, Takeshi
   Morioka, Yushi
   Behera, Swadhin
   Tsuzuki, Ataru
   Minakawa, Noboru
   Sweijd, Neville
   Kruger, Philip
   Maharaj, Rajendra
   Imai, Chisato Chrissy
   Ng, Chris Fook Sheng
   Chung, Yeonseung
   Hashizume, Masahiro
TI Malaria predictions based on seasonal climate forecasts in South Africa:
   A time series distributed lag nonlinear model (vol 9, 17882, 2019)
SO SCIENTIFIC REPORTS
LA English
DT Correction
EM hashizum@nagasaki-u.ac.jp
RI Morioka, Yushi/G-3431-2014; Ratnam, J.V./J-3150-2014; Doi,
   Takeshi/C-1989-2013
OI Ratnam, J.V./0000-0003-1385-2213; Doi, Takeshi/0000-0002-7342-9145;
   Behera, Swadhin/0000-0001-8692-2388; , Noboru/0000-0003-3664-9605;
   Sweijd, Neville/0000-0002-6713-0171; MORIOKA, YUSHI/0000-0002-2709-4911
CR Kim Y, 2019, SCI REP-UK, V9, DOI 10.1038/s41598-019-53838-3
NR 1
TC 0
Z9 0
U1 0
U2 2
PU NATURE PUBLISHING GROUP
PI LONDON
PA MACMILLAN BUILDING, 4 CRINAN ST, LONDON N1 9XW, ENGLAND
SN 2045-2322
J9 SCI REP-UK
JI Sci Rep
PD FEB 5
PY 2020
VL 10
IS 1
AR 2229
DI 10.1038/s41598-020-58890-y
PG 1
WC Multidisciplinary Sciences
SC Science & Technology - Other Topics
GA KO5YP
UT WOS:000515625800001
PM 32024919
OA gold, Green Published
DA 2021-09-17
ER

PT J
AU Sadeghieh, T
   Waddell, LA
   Ng, V
   Hall, A
   Sargeant, J
AF Sadeghieh, Tara
   Waddell, Lisa A.
   Ng, Victoria
   Hall, Alexandra
   Sargeant, Jan
TI A scoping review of importation and predictive models related to
   vector-borne diseases, pathogens, reservoirs, or vectors (1999-2016)
SO PLOS ONE
LA English
DT Review
ID CLIMATE-CHANGE; ZIKA VIRUS; DENGUE TRANSMISSION; POTENTIAL IMPACT;
   LYME-DISEASE; RISK; INVASION; AFRICA; SPREAD
AB Background
   As globalization and climate change progress, the expansion and introduction of vector-borne diseases (VBD) from endemic regions to non-endemic regions is expected to occur. Mathematical and statistical models can be useful in predicting when and where these changes in distribution may happen. Our objective was to conduct a scoping review to identify and characterize predictive and importation models related to vector-borne diseases that exist in the global literature.
   Methods
   A literature search was conducted to identify publications published between 1999 and 2016 from five scientific databases using relevant keywords. All publications had to be in English or French, and include a predictive or importation model on VBDs, pathogens, reservoirs and/or vectors. Relevance screening and data characterization were performed by two reviewers using pretested forms. The data were analyzed using descriptive statistics.
   Results
   The search initially identified 19 710 unique articles, reports, and conference abstracts. This was reduced to 428 relevant documents after relevance screening and data charting. About half of the models used mathematical techniques, and the remainder were statistical. Most of the models were predictive (87%), rather than importation (5%). The most commonly investigated diseases were malaria and dengue fever. Around 12% of the publications did not report all the parameters used in their model. Only 29% of the models incorporated the impacts of climate change.
   Conclusions
   A wide variety of mathematical and statistical models on vector-borne diseases exist. Researchers creating their own mathematical and/or statistical models may be able to use this scoping review to be informed about the diseases and/or regions, parameters, model types, and methodologies used in published models.
C1 [Sadeghieh, Tara; Waddell, Lisa A.; Ng, Victoria; Hall, Alexandra] Publ Hlth Agcy Canada, Natl Microbiol Lab, Publ Hlth Risk Sci Div, Guelph, ON, Canada.
   [Sadeghieh, Tara; Hall, Alexandra; Sargeant, Jan] Univ Guelph, Ontario Vet Coll, Dept Populat Med, Guelph, ON, Canada.
   [Sargeant, Jan] Univ Guelph, Ontario Vet Coll, Ctr Publ Hlth & Zoonoses, Guelph, ON, Canada.
RP Sadeghieh, T (corresponding author), Publ Hlth Agcy Canada, Natl Microbiol Lab, Publ Hlth Risk Sci Div, Guelph, ON, Canada.; Sadeghieh, T (corresponding author), Univ Guelph, Ontario Vet Coll, Dept Populat Med, Guelph, ON, Canada.
EM tsadeghi@uoguelph.ca
OI Ng, Victoria/0000-0002-7619-541X; Sadeghieh, Tara/0000-0002-1531-5756
FU Public Health Agency of Canada
FX This study was funded through the Public Health Agency of Canada
   (http://www.phac-aspc.gc.ca).The funder had no role in study design,
   data collection and analysis, decision to publish, or preparation of the
   manuscript.
CR Abeyrathna MPAR, 2016, 2ND INTERNATIONAL MERCON 2016 MORATUWA ENGINEERING RESEARCH CONFERENCE, P156, DOI 10.1109/MERCon.2016.7480132
   Addawe J, 2016, AIP CONF PROC, V1782, DOI 10.1063/1.4966069
   Arsevska E, 2016, TRANSBOUND EMERG DIS, V63, P658, DOI 10.1111/tbed.12331
   Baeza A, 2014, ACTA TROP, V129, P42, DOI 10.1016/j.actatropica.2013.04.001
   Banu S, 2014, ENVIRON INT, V63, P137, DOI 10.1016/j.envint.2013.11.002
   Benedict MQ, 2007, VECTOR-BORNE ZOONOT, V7, P76, DOI 10.1089/vbz.2006.0562
   Bogoch II, 2016, LANCET INFECT DIS, V16, P1237, DOI 10.1016/S1473-3099(16)30270-5
   Brauer Fred, 2017, Infect Dis Model, V2, P113, DOI 10.1016/j.idm.2017.02.001
   Brownstein JS, 2002, VECTOR-BORNE ZOONOT, V2, P157, DOI 10.1089/15303660260613729
   Butterworth MK, 2017, ENVIRON HEALTH PERSP, V125, P579, DOI 10.1289/EHP218
   Carlson CJ, 2016, PLOS NEGLECT TROP D, V10, DOI 10.1371/journal.pntd.0004968
   Dhiman RC, 2010, PARASITOL RES, V106, P763, DOI 10.1007/s00436-010-1767-4
   Egger Matthias, 2017, F1000Res, V6, P1584, DOI 10.12688/f1000research.12367.2
   Fischer D, 2014, EUROSURVEILLANCE
   Fischer D, 2013, INT J HEALTH GEOGR, V12, DOI 10.1186/1476-072X-12-51
   Gardner L, 2013, PLOS ONE, V8, DOI 10.1371/journal.pone.0072129
   Hanafi-Bojd AA, 2015, J MED ENTOMOL, V52, P557, DOI 10.1093/jme/tjv058
   Intergovernmental Panel on Climate Change, 2014, CLIMATE CHANGE 2014
   Kaga T, 2012, INT J ENV RES PUB HE, V9, P4704, DOI 10.3390/ijerph9124704
   Karl S, 2014, BMC INFECT DIS, V14, DOI 10.1186/1471-2334-14-447
   Khormi HM, 2014, GEOSPATIAL HEALTH, V8, P405, DOI 10.4081/gh.2014.29
   Kopec JA, 2010, BMC PUBLIC HEALTH, V10, DOI 10.1186/1471-2458-10-710
   Kursah MB, 2017, GEOJOURNAL, V82, P1101, DOI 10.1007/s10708-016-9732-0
   Luz PM, 2011, MEM I OSWALDO CRUZ, V106, P755, DOI 10.1590/S0074-02762011000600017
   Martens P, 1999, GLOBAL ENVIRON CHANG, V9, pS89, DOI 10.1016/S0959-3780(99)00020-5
   Martins-Bede FT, 2010, MEM I OSWALDO CRUZ, V105, P541, DOI 10.1590/S0074-02762010000400033
   Massad E, 2016, GLOBAL HEALTH ACTION, V9, P1, DOI 10.3402/gha.v9.31669
   McCreesh N, 2015, PARASITE VECTOR, V8, DOI 10.1186/s13071-014-0617-0
   McCullagh P, 2002, ANN STAT, V30, P1225
   Mishra S, 2011, J EPIDEMIOL COMMUN H, V65, P87, DOI 10.1136/jech.2009.097113
   Moher D, 2009, PLOS MED, V6, DOI 10.1371/journal.pmed.1000097
   Monath TP, 2015, J CLIN VIROL, V64, P160, DOI 10.1016/j.jcv.2014.08.030
   Musa MI, 2012, GEOSPATIAL HEALTH, V7, P27, DOI 10.4081/gh.2012.102
   Nah K, 2016, PEERJ, V4, DOI 10.7717/peerj.1904
   Ogden NH, 2008, J THEOR BIOL, V254, P621, DOI 10.1016/j.jtbi.2008.06.020
   Ogden NH, 2013, J APPL ECOL, V50, P510, DOI [10.1111/1365-2664.12050, 10.1111/]
   Ogden NH, 2009, CAN MED ASSOC J, V180, P1221, DOI 10.1503/cmaj.080148
   Parham PE, 2010, ADV EXP MED BIOL, P284
   Perkins TA, 2016, NAT MICROBIOL, V1, DOI [10.1038/nmicrobiol.2016.126, 10.1038/NMICROBIOL.2016.126]
   Peters MDJ, 2015, METHOLODY JBI SCOPIN
   Peterson AT, 2015, J VECTOR ECOL, V40, P191, DOI 10.1111/jvec.12151
   Poncon N, 2008, MALARIA J, V7, DOI 10.1186/1475-2875-7-147
   Riley S, 2012, Hong Kong Med J, V18 Suppl 2, P45
   Rocklov J, 2016, EBIOMEDICINE, V9, P250, DOI 10.1016/j.ebiom.2016.06.009
   Tan Kah Bee, 2009, Proceedings of the 2009 Sixth International Conference on Fuzzy Systems and Knowledge Discovery (FSKD 2009), P61, DOI 10.1109/FSKD.2009.761
   Tavecchia G, 2017, FRONT ZOOL, V14, DOI 10.1186/s12983-017-0217-x
   von Elm E, 2007, BMJ-BRIT MED J, V335, P806
   Yakob L, 2013, PLOS ONE, V8, DOI 10.1371/journal.pone.0057448
NR 48
TC 3
Z9 3
U1 0
U2 1
PU PUBLIC LIBRARY SCIENCE
PI SAN FRANCISCO
PA 1160 BATTERY STREET, STE 100, SAN FRANCISCO, CA 94111 USA
SN 1932-6203
J9 PLOS ONE
JI PLoS One
PD JAN 15
PY 2020
VL 15
IS 1
AR e0227678
DI 10.1371/journal.pone.0227678
PG 15
WC Multidisciplinary Sciences
SC Science & Technology - Other Topics
GA LP5OV
UT WOS:000534368000089
PM 31940405
OA Green Published, gold
DA 2021-09-17
ER

PT C
AU Bagula, A
   Maluleke, H
   Ajayi, O
   Bagula, A
   Bagula, N
   Bagula, M
AF Bagula, Antoine
   Maluleke, Hloniphani
   Ajayi, Olasupo
   Bagula, Amani
   Bagula, Nancy
   Bagula, Moise
GP IEEE
TI Predictive Models for Mitigating COVID-19 Outbreak
SO 2020 IEEE SYMPOSIUM ON COMPUTERS AND COMMUNICATIONS (ISCC)
SE IEEE Symposium on Computers and Communications ISCC
LA English
DT Proceedings Paper
CT 25th IEEE Symposium on Computers and Communications (ISCC)
CY JUL 07-10, 2020
CL Rennes, FRANCE
SP IEEE
DE Covid-19; Epidemic Modelling; Ordinary Differential Equations;
   Healthcare 4.0; Predictive Modelling
AB Reportedly starting in Wuhan, China in 2019, the Corona virus 2019 (Covid-19) is a pandemic that has hit many countries of the world. Globally the number of infections and death cases have been on the rise and Africa is no exception. As of May 2020, South Africa had been the most affected country in Africa with Cape Town being the pandemic's epicentre. Pre-empting the pandemic rather than attempting to cure infected patients is very crucial to Africa, considering its poorer healthcare system compared to developed countries, which have struggled to curtain the ravaging pandemic despite the advanced state of their healthcare systems. This paper proposes two models that i) validate the proposed protective measures using epidemic modelling; ii) pre-empt the evolution of the pandemic through data analytics. The first model builds around the classic SIR model to simulate the main protective measures suggested by the World Health Organisation; while the second built on regression models to predict future confirmed cases. Real Covid-19 data of the city of Cape Town were used for the simulations and results reveal the accuracy of the models and the relevance of combining simulation modelling and data analytics as relevant tools in the fight against the pandemic.
C1 [Bagula, Antoine; Maluleke, Hloniphani; Ajayi, Olasupo] Univ Western Cape, Dept Comp Sci, Cape Town, South Africa.
   [Bagula, Amani; Bagula, Nancy; Bagula, Moise] Healthcare 4 0 Africa H4 0 4A, Healthcare Div, Cape Town, South Africa.
RP Bagula, A (corresponding author), Healthcare 4 0 Africa H4 0 4A, Healthcare Div, Cape Town, South Africa.
EM amani.bagula@gmail.com; nancy.bagula@gmail.com; bagmoise@yahoo.fr
CR Bagula A, 2018, J NETW COMPUT APPL, V120, P17, DOI 10.1016/j.jnca.2018.06.010
   Blackwood JC, 2018, LETT BIOMATH, V5, P195, DOI 10.30707/LiB5.1Blackwood
   Chen TM, 2020, INFECT DIS POVERTY, V9, DOI 10.1186/s40249-020-00640-3
   DIEKMANN O, 1990, J MATH BIOL, V28, P365
   Hethcote HW, 1975, EPIDEMIOLOGY, P122
   Jakkula V., 2006, TUTORIAL SUPPORT VEC, P37
   Kermack WO, 1927, P R SOC LOND A-CONTA, V115, P700, DOI 10.1098/rspa.1927.0118
   Liu QH, 2018, P NATL ACAD SCI USA, V115, P12680, DOI 10.1073/pnas.1811115115
   MACDONALD G, 1952, Trop Dis Bull, V49, P813
   Perasso Antoine, 2018, ESAIM: Proceedings and Surveys, V62, P123, DOI 10.1051/proc/201862123
   Roberts MG, 2013, J MATH BIOL, V66, P1045, DOI 10.1007/s00285-012-0602-1
NR 11
TC 0
Z9 0
U1 0
U2 0
PU IEEE
PI NEW YORK
PA 345 E 47TH ST, NEW YORK, NY 10017 USA
SN 1530-1346
BN 978-1-7281-8086-1
J9 IEEE SYMP COMP COMMU
PY 2020
BP 785
EP 791
PG 7
WC Computer Science, Information Systems; Engineering, Electrical &
   Electronic; Telecommunications
SC Computer Science; Engineering; Telecommunications
GA BR4RM
UT WOS:000652570900124
DA 2021-09-17
ER

PT J
AU Assob-Nguedia, JC
   Dongo, D
   Nguimkeu, PE
AF Assob-Nguedia, Jules-Clement
   Dongo, David
   Nguimkeu, Pierre Evariste
TI Early dynamics of transmission and projections of COVID-19 in some West
   African countries
SO INFECTIOUS DISEASE MODELLING
LA English
DT Article
AB The initial cases of novel coronavirus (COVID-19) were identified in most West African countries between late February and early March of 2020. But it is only after March 15, 2020 that the number of cases started rising significantly in these countries. This study analyzes the transmission dynamics of the outbreak in West Africa nearly 5 months after the effective onset. We focus on Cameroon, Ghana, Guinea and Nigeria, which are the four West African countries with the highest numbers of infected cases. We combine models of mathematical epidemiology and publicly available data to estimate the main disease transmission characteristics. In particular, we estimate the initial doubling time, the peak time, the peak rate, the final size and the short-term transmission forecasts of the COVID-19 epidemic for these countries. Policy implications for the effectiveness of control measures and for assessing the potential impact on public health in West Africa are discussed. (C) 2020 The Authors. Production and hosting by Elsevier B.V. on behalf of KeAi Communications Co., Ltd.
C1 [Assob-Nguedia, Jules-Clement] Univ Douala, Fac Med & Pharmaceut Sci, Douala, Cameroon.
   [Dongo, David] Univ Dschang, Dept Math & Comp Sci, Fac Sci, Dschang, Cameroon.
   [Nguimkeu, Pierre Evariste] Georgia State Univ, Andrew Young Sch Policy Studies, Dept Econ, Atlanta, GA 30303 USA.
RP Nguimkeu, PE (corresponding author), Georgia State Univ, Andrew Young Sch Policy Studies, Dept Econ, Atlanta, GA 30303 USA.
EM jcassob@hotmail.com; dongodavid@yahoo.fr; nnguimkeu@gsu.edu
OI Nguimkeu, Pierre/0000-0002-6744-4867
CR Batista M., 2020, ESTIMATION FINAL SIZ, DOI [10.1101/2020.03.11.20024901, DOI 10.1101/2020.03.11.20024901]
   Batista Milan, 2020, ESTIMATION FINAL SIZ, V10, DOI [10.1101/2020.02.16.20023606, DOI 10.1101/2020.02.16.20023606]
   Becker AD, 2017, PLOS ONE, V12, DOI 10.1371/journal.pone.0185528
   Berge T, 2016, J BIOL DYNAM, V11, P42, DOI 10.1080/17513758.2016.1229817
   Berge T, 2018, MATH BIOSCI ENG, V15, P21, DOI 10.3934/mbe.2018002
   Chowell G., 2014, IS W AFRICA APPROACH
   Gilbert M, 2020, LANCET, V395, P871, DOI 10.1016/S0140-6736(20)30411-6
   Lega J, 2016, EPIDEMICS-NETH, V17, P19, DOI 10.1016/j.epidem.2016.10.002
   Li Q, 2020, NEW ENGL J MED, V382, P1199, DOI 10.1056/NEJMoa2001316
   Martino JP, 2003, TECHNOL FORECAST SOC, V70, P719, DOI 10.1016/S0040-1625(02)00375-X
   Meade N., 1998, MANAGE SCI, V44, P11
   Minesh S., 2020, ONE HLTH UPDATE
   Nguimkeu PE, 2011, J STAT PLAN INFER, V141, P3413, DOI 10.1016/j.jspi.2011.04.019
   Nguimkeu P, 2014, TECHNOL FORECAST SOC, V88, P98, DOI 10.1016/j.techfore.2014.06.017
   Pell B, 2018, EPIDEMICS-NETH, V22, P62, DOI 10.1016/j.epidem.2016.11.002
   Pongkitivanichkul C., 2020, PHYS SCRIPTA, V95, P1, DOI [10.1101/2020.03.28.20044339, DOI 10.1101/2020.03.28.20044339, 10.1088/1402-4896/ab9bdf, DOI 10.1088/1402-4896/AB9BDF]
   Shim E, 2020, INT J INFECT DIS, V93, P339, DOI 10.1016/j.ijid.2020.03.031
   Viboud C, 2016, EPIDEMICS-NETH, V15, P27, DOI 10.1016/j.epidem.2016.01.002
   World Health Organization, 2020, CUM NUMB REP PROB CA
NR 19
TC 0
Z9 0
U1 1
U2 2
PU KEAI PUBLISHING LTD
PI BEIJING
PA 16 DONGHUANGCHENGGEN NORTH ST, BEIJING, DONGHENG DISTRICT 100717,
   PEOPLES R CHINA
EI 2468-0427
J9 INFECT DIS MODEL
JI Infect. Dis. Model.
PY 2020
VL 5
BP 839
EP 847
DI 10.1016/j.idm.2020.10.006
PG 9
WC Mathematical & Computational Biology; Infectious Diseases
SC Mathematical & Computational Biology; Infectious Diseases
GA OH2RC
UT WOS:000582415500001
PM 33102989
OA gold, Green Published
DA 2021-09-17
ER

PT J
AU Lukman, AF
   Rauf, RI
   Abiodun, O
   Oludoun, O
   Ayinde, K
   Ogundokun, RO
AF Lukman, Adewale F.
   Rauf, Rauf I.
   Abiodun, Oluwakemi
   Oludoun, Olajumoke
   Ayinde, Kayode
   Ogundokun, Roseline O.
TI COVID-19 prevalence estimation: Four most affected African countries
SO INFECTIOUS DISEASE MODELLING
LA English
DT Article
DE COVID-19; Prevalence; Statistical tools; Time series model; ARIMA
   models; Forecasting; Exponential growth
ID MODEL
AB The world at large has been confronted with several disease outbreak which has posed and still posing a serious menace to public health globally. Recently, COVID-19 a new kind of coronavirus emerge from Wuhan city in China and was declared a pandemic by the World Health Organization. There has been a reported case of about 8622985 with global death of 457,355 as of 15.05 GMT, June 19, 2020. South-Africa, Egypt, Nigeria and Ghana are the most affected African countries with this outbreak. Thus, there is a need to monitor and predict COVID-19 prevalence in this region for effective control and management. Different statistical tools and time series model such as the linear regression model and autoregressive integrated moving average (ARIMA) models have been applied for disease prevalence/incidence prediction in different diseases outbreak. However, in this study, we adopted the ARIMA model to forecast the trend of COVID-19 prevalence in the aforementioned African countries. The datasets examined in this analysis spanned from February 21, 2020, to June 16, 2020, and was extracted from the World Health Organization website. ARIMA models with minimum Akaike information criterion correction (AICc) and statistically significant parameters were selected as the best models. Accordingly, the ARIMA (0,2,3), ARIMA (0,1,1), ARIMA (3,1,0) and ARIMA (0,1,2) models were chosen as the best models for SA, Nigeria, and Ghana and Egypt, respectively. Forecasting was made based on the best models. It is noteworthy to claim that the ARIMA models are appropriate for predicting the prevalence of COVID-19. We noticed a form of exponential growth in the trend of this virus in Africa in the days to come. Thus, the government and health authorities should pay attention to the pattern of COVID-19 in Africa. Necessary plans and precautions should be put in place to curb this pandemic in Africa. (C) 2020 The Authors. Production and hosting by Elsevier B.V. on behalf of KeAi Communications Co., Ltd.
C1 [Lukman, Adewale F.; Abiodun, Oluwakemi; Oludoun, Olajumoke; Ogundokun, Roseline O.] Landmark Univ, Dept Math & Comp Sci, Omu Aran, Kwara State, Nigeria.
   [Rauf, Rauf I.] Univ Abuja, Dept Stat, Abuja, Nigeria.
   [Ayinde, Kayode] Fed Univ Technol Akure, Dept Stat, Akure, Nigeria.
RP Lukman, AF (corresponding author), Landmark Univ, Dept Math & Comp Sci, Omu Aran, Kwara State, Nigeria.
EM adewale.folaranmi@lmu.edu.ng
OI Oluwakemi, Abiodun/0000-0003-3995-6889; Lukman,
   Adewale/0000-0003-2881-1297
CR Africa C. D. C., 2020, COV 19 DAIL UPD
   Anjorin AA, 2020, ASIAN PAC J TROP MED, V13, P199, DOI 10.4103/1995-7645.281612
   Ayinde K, 2020, CHAOS SOLITON FRACT, V138, DOI 10.1016/j.chaos.2020.109911
   Benvenuto D, 2020, DATA BRIEF, V29, DOI 10.1016/j.dib.2020.105340
   Box G. E., 1976, TIME SERIES ANAL FOR
   Cao TZ, 2020, SCI TOTAL ENVIRON, V743, DOI 10.1016/j.scitotenv.2020.140684
   Ceylan Z, 2020, SCI TOTAL ENVIRON, V729, DOI 10.1016/j.scitotenv.2020.138817
   Earnest A, 2005, BMC HEALTH SERV RES, V5, DOI 10.1186/1472-6963-5-36
   Elevli S, 2016, J WATER SANIT HYG DE, V6, P511, DOI 10.2166/washdev.2016.016
   Fang XY, 2020, BMC INFECT DIS, V20, DOI 10.1186/s12879-020-4930-2
   Fanoodi B, 2019, COMPUT BIOL MED, V113, DOI 10.1016/j.compbiomed.2019.103415
   Gaudart J, 2009, MALARIA J, V8, DOI 10.1186/1475-2875-8-61
   Ghosal S, 2020, DIABETES METAB SYND, V14, P311, DOI 10.1016/j.dsx.2020.03.017
   Guan P, 2004, WORLD J GASTROENTERO, V10, P3579, DOI 10.3748/wjg.v10.i24.3579
   Gupta Rajan, 2020, SEIR REGRESSION MODE, DOI [10.1101/2020.04.01.20049825., DOI 10.1101/2020.04.01.20049825]
   Li XK, 2019, SCI TOTAL ENVIRON, V690, P799, DOI 10.1016/j.scitotenv.2019.07.072
   Liu QY, 2011, BMC INFECT DIS, V11, DOI 10.1186/1471-2334-11-218
   NCDC, 2020, COV 19 UPD PORT
   Nsoesie EO, 2013, PLOS ONE, V8, DOI 10.1371/journal.pone.0067164
   Ogundokun RO, 2020, INFECT DIS MODEL, V5, P543, DOI 10.1016/j.idm.2020.08.003
   Pan Y., 2016, 2016 13 INT C SERV S
   Perone G., 2020, HEDG HLTH ECONOMETRI, DOI [10.2139/ssrn.3564865., DOI 10.2139/SSRN.3564865]
   Polwiang S, 2020, BMC INFECT DIS, V20, DOI 10.1186/s12879-020-4902-6
   Rauf R. I., 2020, FORECASTING SPREAD C, DOI [10.1101/2020.05.05.20091686., DOI 10.1101/2020.05.05.20091686]
   Sato RC, 2013, EINSTEIN-SAO PAULO, V11, P128, DOI 10.1590/S1679-45082013000100024
   South Africa, 2020, COVID 19 UPDATES POR
   Tania D., 2020, FORECASTING COVID 19, DOI [10.1101/2020.03.13.20035345., DOI 10.1101/2020.03.13.20035345]
   Wang P, 2020, INT J INFECT DIS, V95, P391, DOI 10.1016/j.ijid.2020.04.051
   WHO, 2020, COV 19 UPD PORT
   Zheng YJ, 2015, RADIAT ONCOL, V10, DOI 10.1186/s13014-014-0326-z
NR 30
TC 3
Z9 3
U1 0
U2 0
PU KEAI PUBLISHING LTD
PI BEIJING
PA 16 DONGHUANGCHENGGEN NORTH ST, BEIJING, DONGHENG DISTRICT 100717,
   PEOPLES R CHINA
EI 2468-0427
J9 INFECT DIS MODEL
JI Infect. Dis. Model.
PY 2020
VL 5
BP 827
EP 838
DI 10.1016/j.idm.2020.10.002
PG 12
WC Mathematical & Computational Biology; Infectious Diseases
SC Mathematical & Computational Biology; Infectious Diseases
GA OC1ZQ
UT WOS:000578960800005
PM 33073068
OA gold, Green Published
DA 2021-09-17
ER

PT J
AU Takele, R
AF Takele, Rediat
TI Stochastic modelling for predicting COVID-19 prevalence in East Africa
   Countries
SO INFECTIOUS DISEASE MODELLING
LA English
DT Article
DE Corona virus case; COVID19; Pandemic; Prediction; Prevalence; ARIMA
   model
ID TIME-SERIES
AB Coronavirus (COVID-19) has continued to be a global threat to public health. As the matter of fact, it needs unreserved effort to monitor the prevalence of the virus. However, applying an effective prediction of the prevalence is thought to be the fundamental requirement to effectively control the spreading rate. Time series models have extensively been considered as the convenient methods to predict the prevalence or spreading rate of the disease. This study, therefore, aimed to apply the Autoregressive Integrated Moving Average (ARIMA) modeling approach for projecting coronavirus (COVID-19) prevalence patterns in East Africa Countries, mainly Ethiopia, Djibouti, Sudan and Somalia.
   The data for the study were obtained from the reports of confirmed COVID-19 cases by the official website of Johns Hopkins University from 13th March, 2020 to 30th June, 2020.The results of the study, then, showed that in the coming four month, the number of COVID-19 positive people in Ethiopia may reach up to 56,610 from 5,846 on June 30, 2020 in averagerate scenario. However, in worst case scenario forecast, the model showed that the cases will be around 84,497. The analysis further depicted that with average interventions and control scenario, cumulative number of infected persons in Djibouti, Somalia and Sudan will increase from 4,656, 2,904 and 9,258 respectively at the end of June to 8,336, 3,961 and 21,388, which is by the end of October, 2020, after four-months. But, with insufficient intervention, the number of infected persons may grow quickly and reach up to 14,072, 10,037 and 38,174 in Djibouti, Somalia and Sudan respectively. Generally, the extent of the coronavirus spreading was increased from time to time in the past four month, until 30 th June, 2020, and it is expected to continue quicker than before for the coming 4-month, until the end of October, 2020, in Ethiopia, Djibouti, Somalia, and Sudan and more rapidly than before in Sudan and Ethiopia, while the peak will remain unknown yet. Therefore, an effective implementation of the preventive measures and a rigorous compliance by avoiding negligence with the rules such as prohibiting public gatherings, travel restrictions, personal protection measures, and social distancing may alleviate the spreading rates of the virus, particularly, Sudan and Ethiopia. Moreover, more efforts should be exerted on Ethiopian side to control the population movement across all the border areas and to strengthen border quarantining. Further, through updating more new data with continuous reconsideration of predictive model, provide useful and more precise prediction. Applying, ARIMAX-Transfer Function model in region-wise by take in to consideration of climatic data like temperature and humidity in each countries looking spatial pattern for reliable measure of COVID-19 prevalence. (C) 2020 The Authors. Production and hosting by Elsevier B.V. on behalf of KeAi Communications Co., Ltd.
C1 [Takele, Rediat] Jigjiga Univ, Dept Stat, Biostat, Jigjiga, Ethiopia.
RP Takele, R (corresponding author), Jigjiga Univ, Dept Stat, Biostat, Jigjiga, Ethiopia.
EM redtakele@gmail.com
CR Abenvenuto D., 2020, APPL ARIMA MODEL COV
   Anastassopoulou C, 2020, PLOS ONE, V15, DOI 10.1371/journal.pone.0230405
   Box G. E., 1976, TIME SERIES ANAL FOR
   Dehesh T, 2020, FORECASTING COVID 19
   DICKEY DA, 1981, ECONOMETRICA, V49, P1057, DOI 10.2307/1912517
   Fanelli D, 2020, CHAOS SOLITON FRACT, V134, DOI 10.1016/j.chaos.2020.109761
   Granger K., 1986, FORECASTING EC TIME
   Grasselli G, 2020, JAMA-J AM MED ASSOC, V323, P1545, DOI 10.1001/jama.2020.4031
   Gupta Rajan, 2020, TREND ANAL FORECASTI, DOI [10.1101/2020.03.26.20044511, DOI 10.1101/2020.03.26.20044511]
   Hu Z., 2020, ARXIV200207112
   Jia W, 2020, EXTENDED SIR PREDICT
   John Hopkins University, 2020, NOV COR COVID 19 CAS
   Kim S. K., 2020, AAEDM THEORETICAL DY
   Lehmann A, 2001, WATER RES, V35, P2153, DOI 10.1016/S0043-1354(00)00488-7
   Li Q, 2020, J INFECTION, V80, P472, DOI 10.1016/j.jinf.2020.02.014
   Liu P, 2020, COVID 19 PROGR TIMEL
   Liu QY, 2011, BMC INFECT DIS, V11, DOI 10.1186/1471-2334-11-218
   Liu Z, 2020, ARXIV200212298
   Lover A. A., 2020, SENTINEL EVENT SURVE
   Luz PM, 2008, AM J TROP MED HYG, V79, P933, DOI 10.4269/ajtmh.2008.79.933
   Massonnaud Clement, 2020, COVID 19 FORECASTING
   Rios M, 2000, EUR J EPIDEMIOL, V16, P483, DOI 10.1023/A:1007653329972
   Roosa K, 2020, INFECT DIS MODEL, V5, P256, DOI 10.1016/j.idm.2020.02.002
   Russo L., 2020, TRACING DAY ZERO FOR TRACING DAY ZERO FOR
   Shi Z., 2020, TEMPORAL RELATIONSHI
   Shumway RH, 2010, TIME SERIES ANAL ITS
   Wei W. S. W., 2006, TIME SERIES ANAL UNI, P478
   Wise Toby, 2020, CHANGES RISK PERCEPT
   Wongkoon S, 2012, ASIAN PAC J TROP MED, V5, P249, DOI 10.1016/S1995-7645(12)60034-0
   World Health Organisation, 2020, COR DIS COVID 19 PAN
   Wu JT, 2020, LANCET, V395, P689, DOI 10.1016/S0140-6736(20)30260-9
   Yonar H, 2020, EJMO, V4, P160, DOI 10.14744/ejmo.2020.28273EJMO
   Zeynep C., 2020, ESTIMATION COVID 19, DOI [10.1016/j.scitotenv.2020.13881, DOI 10.1016/J.SCITOTENV.2020.13881]
   Zhan C., 2020, PREDICTION COVID 19
NR 34
TC 6
Z9 6
U1 1
U2 3
PU KEAI PUBLISHING LTD
PI BEIJING
PA 16 DONGHUANGCHENGGEN NORTH ST, BEIJING, DONGHENG DISTRICT 100717,
   PEOPLES R CHINA
EI 2468-0427
J9 INFECT DIS MODEL
JI Infect. Dis. Model.
PY 2020
VL 5
BP 598
EP 607
DI 10.1016/j.idm.2020.08.005
PG 10
WC Mathematical & Computational Biology; Infectious Diseases
SC Mathematical & Computational Biology; Infectious Diseases
GA NG6QR
UT WOS:000564106700008
PM 32838091
OA Green Published, gold
DA 2021-09-17
ER

PT J
AU Hranac, CR
   Marshall, JC
   Monadjem, A
   Hayman, DTS
AF Hranac, C. Reed
   Marshall, Jonathan C.
   Monadjem, Ara
   Hayman, David T. S.
TI Predicting Ebola virus disease risk and the role of African bat birthing
SO EPIDEMICS
LA English
DT Article
DE Ebolavirus; Chiroptera; Pteropodidae; Spillover; Viral ecology;
   Spatio-temporal Poisson point process; Ecological niche model
ID FRUIT BATS; RESERVOIRS; TRANSMISSION; SEASONALITY; OUTBREAK; BUSHMEAT;
   GHANA
AB Ebola virus disease (EVD) presents a threat to public health throughout equatorial Africa. Despite numerous 'spillover' events into humans and apes, the maintenance reservoirs and mechanism of spillover are poorly understood. Evidence suggests fruit bats play a role in both instances, yet data remain sparse and bats exhibit a wide range of life history traits. Here we pool sparse data and use a mechanistic approach to examine how birthing cycles of African fruit bats, molossid bats, and non-molossid microbats inform the spatio-temporal occurrence of EVD spillover. We create ensemble niche models to predict spatio-temporally varying bat birthing and model outbreaks as spatio-temporal Poisson point processes. We predict three distinct annual birthing patterns among African bats along a latitudinal gradient. Of the EVD spillover models tested, the best by quasiAkaike information criterion (qAIC) and by out of sample prediction included significant African bat birthrelated terms. Temporal bat birthing terms fit in the best models for both human and animal outbreaks were consistent with hypothesized viral dynamics in bat populations, but purely spatial models also performed well. Our best model predicted risk of EVD spillover at locations of the two 2018 EVD outbreaks in the Democratic Republic of the Congo was within the top 12-35% and 0.1% of all 25 x 25 km spatial cells analyzed in sub-Saharan Africa. Results suggest that sparse data can be leveraged to help understand complex systems.
C1 [Hranac, C. Reed; Hayman, David T. S.] Massey Univ, Hopkirk Res Inst, Mol Epidemiol & Publ Hlth Lab, Private Bag 11 222, Palmerston North 4442, New Zealand.
   [Marshall, Jonathan C.] Massey Univ, Inst Fundamental Sci, Private Bag 11 222, Palmerston North 4442, New Zealand.
   [Monadjem, Ara] Univ Eswatini, Dept Biol Sci, Private Bag 4, Kwaluseni, Eswatini.
   [Monadjem, Ara] Univ Pretoria, Mammal Res Inst, Dept Zool & Entomol, Pretoria, South Africa.
RP Hranac, CR; Hayman, DTS (corresponding author), Massey Univ, Hopkirk Res Inst, Mol Epidemiol & Publ Hlth Lab, Private Bag 11 222, Palmerston North 4442, New Zealand.
EM c.r.hranac@massey.ac.nz; d.t.s.hayman@massey.ac.nz
FU Rutherford Discovery Fellowship [RDF-MAU1701, MarsdenMAU1503]
FX D.T.S.H would like to acknowledge funding by Rutherford Discovery
   FellowshipRDF-MAU1701 and MarsdenMAU1503.
CR Altizer S, 2006, ECOL LETT, V9, P467, DOI 10.1111/j.1461-0248.2005.00879.x
   Amman BR, 2012, PLOS PATHOG, V8, DOI 10.1371/journal.ppat.1002877
   Ayouba A., 2019, J INFECT DIS
   Barry A., 2018, LANCET
   Bernard RTF, 1997, Q REV BIOL, V72, P253, DOI 10.1086/419859
   Biek R, 2006, PLOS PATHOG, V2, P885, DOI 10.1371/journal.ppat.0020090
   Briand S, 2014, NEW ENGL J MED, V371, P1180, DOI 10.1056/NEJMp1409858
   Brown VL, 2013, J R SOC INTERFACE, V10, DOI 10.1098/rsif.2012.0804
   Cumming GS, 1997, OECOLOGIA, V111, P309, DOI 10.1007/s004420050240
   De Nys HM, 2018, EMERG INFECT DIS, V24, P2228, DOI 10.3201/eid2412.180740
   Duke-Sylvester SM, 2011, J R SOC INTERFACE, V8, P817, DOI 10.1098/rsif.2010.0475
   Fischer R, 2015, EMERG INFECT DIS, V21, P1243, DOI 10.3201/eid2107.150253
   Gilbert AT, 2013, ECOHEALTH, V10, P298, DOI 10.1007/s10393-013-0856-0
   Goldstein T., 2018, NAT MICROBIOL, V1
   Grenfell BT, 2001, NATURE, V414, P716, DOI 10.1038/414716a
   Han BA, 2016, PLOS NEGLECT TROP D, V10, DOI 10.1371/journal.pntd.0004815
   HAPPOLD DCD, 1990, J ZOOL, V222, P557, DOI 10.1111/j.1469-7998.1990.tb06014.x
   HAPPOLD M., 2013, MAMMALS AFRICA, VIV
   Hassanin A., 2016, CR BIOL, P2014
   Haydon DT, 2002, EMERG INFECT DIS, V8, P1468
   Hayman DTS, 2019, J INFECT DIS, V220, P1547, DOI 10.1093/infdis/jiz007
   Hayman DTS, 2015, P ROY SOC B-BIOL SCI, V282, DOI 10.1098/rspb.2014.2591
   Hayman DTS, 2012, EMERG INFECT DIS, V18, P1207, DOI 10.3201/eid1807.111654
   Hayman DTS, 2010, PLOS ONE, V5, DOI 10.1371/journal.pone.0011978
   Kamins AO, 2011, BIOL CONSERV, V144, P3000, DOI 10.1016/j.biocon.2011.09.003
   Kupferschmidt K., 2019, THIS BAT SPECIES MAY
   Leendertz SAJ, 2016, ECOHEALTH, V13, P18, DOI 10.1007/s10393-015-1053-0
   Leroy EM, 2005, NATURE, V438, P575, DOI 10.1038/438575a
   Leroy EM, 2004, SCIENCE, V303, P387, DOI 10.1126/science.1092528
   Mickleburgh S, 2009, ORYX, V43, P217, DOI 10.1017/S0030605308000938
   MONADJEM A. M., 2010, BATS SO CENTRAL AFRI
   Morvan JM, 1999, MICROBES INFECT, V1, P1193, DOI 10.1016/S1286-4579(99)00242-7
   Neumann K, 2010, INT RELAT ASIA-PAC, V10, P1, DOI 10.1093/irap/lcp012
   Ng M, 2015, ELIFE, V4, DOI 10.7554/eLife.11785
   Nishiura H, 2009, EPIDEMICS-NETH, V1, P118, DOI 10.1016/j.epidem.2009.04.002
   NOWAK RM, 1994, WALKERS BATS WORLD
   Olival KJ, 2014, VIRUSES-BASEL, V6, P1759, DOI 10.3390/v6041759
   Peel AJ, 2018, SCI REP-UK, V8, DOI 10.1038/s41598-018-22236-6
   Peel AJ, 2017, ACTA CHIROPTEROL, V19, P77, DOI 10.3161/15081109ACC2017.19.1.006
   Pigott DM, 2016, ELIFE, V5, DOI 10.7554/eLife.16412
   Pigott DM, 2014, ELIFE, V3, DOI [10.7554/eLife.04395, 10.7554/eLife.02851]
   Plowright RK, 2015, P ROY SOC B-BIOL SCI, V282, DOI 10.1098/rspb.2014.2124
   Pourrut X, 2005, MICROBES INFECT, V7, P1005, DOI 10.1016/j.micinf.2005.04.006
   Pourrut X, 2009, BMC INFECT DIS, V9, DOI 10.1186/1471-2334-9-159
   RC Team, 2017, R LANG ENV STAT COMP
   Restif O, 2012, ECOL LETT, V15, P1083, DOI 10.1111/j.1461-0248.2012.01836.x
   ROTHMAN KJ, 1976, AM J EPIDEMIOL, V104, P587, DOI 10.1093/oxfordjournals.aje.a112335
   Rulli MC, 2017, SCI REP-UK, V7, DOI 10.1038/srep41613
   Schmidt JP, 2017, EMERG INFECT DIS, V23, P415, DOI 10.3201/eid2303.160101
   Schuh AJ, 2017, NAT COMMUN, V8, DOI 10.1038/ncomms14446
   Swanepoel R, 1996, EMERG INFECT DIS, V2, P321, DOI 10.3201/eid0204.960407
   Walsh PD, 2005, PLOS BIOL, V3, P1946, DOI 10.1371/journal.pbio.0030371
   Wilkinson DA, 2018, J R SOC INTERFACE, V15, DOI 10.1098/rsif.2018.0403
   World Health Organization (WHO), 2018, CLUST PRES EB CAS N
NR 54
TC 5
Z9 5
U1 3
U2 11
PU ELSEVIER
PI AMSTERDAM
PA RADARWEG 29, 1043 NX AMSTERDAM, NETHERLANDS
SN 1755-4365
EI 1878-0067
J9 EPIDEMICS-NETH
JI Epidemics
PD DEC
PY 2019
VL 29
AR 100366
DI 10.1016/j.epidem.2019.100366
PG 10
WC Infectious Diseases
SC Infectious Diseases
GA JR5XM
UT WOS:000499697600008
PM 31744768
OA gold
DA 2021-09-17
ER

PT J
AU Kim, Y
   Ratnam, JV
   Doi, T
   Morioka, Y
   Behera, S
   Tsuzuki, A
   Minakawa, N
   Sweijd, N
   Kruger, P
   Maharaj, R
   Imai, CCH
   Ng, CFS
   Chung, Y
   Hashizume, M
AF Kim, Yoonhee
   Ratnam, J. V.
   Doi, Takeshi
   Morioka, Yushi
   Behera, Swadhin
   Tsuzuki, Ataru
   Minakawa, Noboru
   Sweijd, Neville
   Kruger, Philip
   Maharaj, Rajendra
   Imai, Chisato C. Hrissy
   Ng, Chris Fook Sheng
   Chung, Yeonseung
   Hashizume, Masahiro
TI Malaria predictions based on seasonal climate forecasts in South Africa:
   A time series distributed lag nonlinear model
SO SCIENTIFIC REPORTS
LA English
DT Article
ID ANOPHELES-GAMBIAE; AQUATIC STAGES; TEMPERATURE; REGRESSION; RAINFALL;
   DIPTERA
AB Although there have been enormous demands and efforts to develop an early warning system for malaria, no sustainable system has remained. Well-organized malaria surveillance and high-quality climate forecasts are required to sustain a malaria early warning system in conjunction with an effective malaria prediction model. We aimed to develop a weather-based malaria prediction model using a weekly time-series data including temperature, precipitation, and malaria cases from 1998 to 2015 in Vhembe, Limpopo, South Africa and apply it to seasonal climate forecasts. The malaria prediction model performed well for short-term predictions (correlation coefficient, r > 0.8 for 1- and 2-week ahead forecasts). The prediction accuracy decreased as the lead time increased but retained fairly good performance (r > 0.7) up to the 16-week ahead prediction. The demonstration of the malaria prediction process based on the seasonal climate forecasts showed the short-term predictions coincided closely with the observed malaria cases. The weather-based malaria prediction model we developed could be applicable in practice together with skillful seasonal climate forecasts and existing malaria surveillance data. Establishing an automated operating system based on real-time data inputs will be beneficial for the malaria early warning system, and can be an instructive example for other malaria-endemic areas.
C1 [Kim, Yoonhee] Univ Tokyo, Grad Sch Med, Dept Global Environm Hlth, Tokyo, Japan.
   [Ratnam, J. V.; Doi, Takeshi; Morioka, Yushi; Behera, Swadhin] Japan Agcy Marine Earth Sci & Technol, Applicat Lab, Yokohama, Kanagawa, Japan.
   [Tsuzuki, Ataru; Minakawa, Noboru; Imai, Chisato C. Hrissy; Chung, Yeonseung; Hashizume, Masahiro] Nagasaki Univ, Inst Trop Med, Nagasaki, Japan.
   [Sweijd, Neville] Alliance Collaborat Climate & Earth Syst Sci, Cape Town, South Africa.
   [Kruger, Philip] Dept Hlth, Limpopo, South Africa.
   [Maharaj, Rajendra] MRC, Off Malaria Res, Durban, South Africa.
   [Imai, Chisato C. Hrissy] Macquarie Univ, Australian Inst Hlth Innovat, Sydney, NSW, Australia.
   [Ng, Chris Fook Sheng; Hashizume, Masahiro] Nagasaki Univ, Sch Trop Med & Global Hlth, Nagasaki, Japan.
   [Chung, Yeonseung] Korea Adv Inst Sci & Technol, Dept Math Sci, Daejeon, South Korea.
RP Hashizume, M (corresponding author), Nagasaki Univ, Inst Trop Med, Nagasaki, Japan.; Hashizume, M (corresponding author), Nagasaki Univ, Sch Trop Med & Global Hlth, Nagasaki, Japan.
EM hashizum@nagasaki-u.ac.jp
RI Morioka, Yushi/G-3431-2014; Doi, Takeshi/C-1989-2013; Ratnam,
   J.V./J-3150-2014; Imai, Chrissy/AAJ-7789-2021; Ng, Chris Fook
   Sheng/I-1818-2013
OI Doi, Takeshi/0000-0002-7342-9145; Ratnam, J.V./0000-0003-1385-2213; Ng,
   Chris Fook Sheng/0000-0003-1025-0807; Sweijd,
   Neville/0000-0002-6713-0171; Behera, Swadhin/0000-0001-8692-2388;
   MORIOKA, YUSHI/0000-0002-2709-4911; Imai, Chisato/0000-0002-0080-1487; ,
   Noboru/0000-0003-3664-9605
FU SATREPS (Science and Technology Research Partnership for Sustainable
   Development) Program of JICA (Japan International Cooperation
   Agency)/AMED (Japan Agency for Medical Research and Development) in
   JapanJapan Agency for Medical Research and Development (AMED); ACCESS
   (Applied Centre for Climate and Earth Systems Science) program of NRF
   (National Research Foundation); DST (Department of Science and
   Technology) in South Africa
FX This research was carried out for the iDEWS (infectious Diseases
   Early-Warning System) project supported by SATREPS (Science and
   Technology Research Partnership for Sustainable Development) Program of
   JICA (Japan International Cooperation Agency)/AMED (Japan Agency for
   Medical Research and Development) in Japan and the ACCESS (Applied
   Centre for Climate and Earth Systems Science) program of NRF (National
   Research Foundation) and DST (Department of Science and Technology) in
   South Africa.
CR Bayoh MN, 2004, MED VET ENTOMOL, V18, P174, DOI 10.1111/j.0269-283X.2004.00495.x
   Bayoh MN, 2003, B ENTOMOL RES, V93, P375, DOI 10.1079/BER2003259
   Becking LE, 2013, PLOS ONE, V8, DOI [10.1371/journal.pone.0079276, 10.1371/journal.pone.0075996]
   Bhaskaran K, 2013, INT J EPIDEMIOL, V42, P1187, DOI 10.1093/ije/dyt092
   Bomblies A, 2012, CLIMATIC CHANGE, V112, P673, DOI 10.1007/s10584-011-0230-6
   Byass P, 2017, GLOB HEALTH EPIDEM G, V2, DOI 10.1017/gheg.2017.7
   Caminade C, 2014, P NATL ACAD SCI USA, V111, P3286, DOI 10.1073/pnas.1302089111
   Christiansen-Jucht CD, 2015, PARASITE VECTOR, V8, DOI 10.1186/s13071-015-1053-5
   Cox J, 2007, TRENDS PARASITOL, V23, P243, DOI 10.1016/j.pt.2007.03.008
   Darkoh Esther Love, 2017, Malar Res Treat, V2017, P7820454, DOI 10.1155/2017/7820454
   Doi T, 2017, J CLIMATE, V30, P7953, DOI 10.1175/JCLI-D-16-0915.1
   Doi T, 2016, J ADV MODEL EARTH SY, V8, P1847, DOI 10.1002/2016MS000744
   Eikenberry SE, 2018, J MATH BIOL, V77, P857, DOI 10.1007/s00285-018-1229-7
   Elimination8, 2016, EL 8 REG IN
   Gasparrini A, 2010, STAT MED, V29, P2224, DOI 10.1002/sim.3940
   Gasparrini A, 2015, LANCET, V386, P369, DOI 10.1016/S0140-6736(14)62114-0
   Imai C, 2015, ENVIRON RES, V142, P319, DOI 10.1016/j.envres.2015.06.040
   Jones AE, 2012, GEOPHYS RES LETT, V39, DOI 10.1029/2012GL054040
   Kalnay E, 1996, B AM METEOROL SOC, V77, P437, DOI 10.1175/1520-0477(1996)077<0437:TNYRP>2.0.CO;2
   Kumar A, 2013, J CLIMATE, V26, P5674, DOI 10.1175/JCLI-D-12-00731.1
   Lauderdale JM, 2014, MALARIA J, V13, DOI 10.1186/1475-2875-13-310
   Lowe R, 2018, PLOS MED, V15, DOI 10.1371/journal.pmed.1002613
   Mabaso MLH, 2012, PUBLIC HEALTH, V126, P909, DOI 10.1016/j.puhe.2012.07.005
   Malahlela OE, 2018, ECOHEALTH, V15, P23, DOI 10.1007/s10393-017-1307-0
   Moonasar D, 2013, SAMJ S AFR MED J, V103, P801, DOI [10.7196/SAMJ.7445, 10.7196/samj.7445, 10.7196/samj.7533]
   Nkumama IN, 2017, TRENDS PARASITOL, V33, P128, DOI 10.1016/j.pt.2016.11.006
   Novella NS, 2013, J APPL METEOROL CLIM, V52, P588, DOI 10.1175/JAMC-D-11-0238.1
   Okech BA, 2004, ACTA TROP, V92, P99, DOI 10.1016/j.actatropica.2004.06.003
   Paaijmans KP, 2007, PLOS ONE, V2, DOI 10.1371/journal.pone.0001146
   Raman J, 2016, MALARIA J, V15, DOI 10.1186/s12936-016-1497-x
   Ratnam JV, 2019, ATMOS SCI LETT, V20, DOI 10.1002/asl.885
   Ratnam JV, 2018, J APPL METEOROL CLIM, V57, P2697, DOI 10.1175/JAMC-D-18-0067.1
   Ratnam JV, 2016, J CLIMATE, V29, P2815, DOI 10.1175/JCLI-D-15-0435.1
   Santosh T, 2019, CLIN EPIDEMIOL GLOB, V7, P121, DOI 10.1016/j.cegh.2018.03.001
   Sewe MO, 2017, SCI REP-UK, V7, DOI 10.1038/s41598-017-02560-z
   Skamarock WC, 2008, 475 NCAR, P1
   Thomson MC, 2006, NATURE, V439, P576, DOI 10.1038/nature04503
   Thomson MC, 2005, AM J TROP MED HYG, V73, P214, DOI 10.4269/ajtmh.2005.73.214
   White NJ, 2014, LANCET, V383, P723, DOI 10.1016/S0140-6736(13)60024-0
   World Health Organization, 2018, WORLD MALARIA REPORT
   Zinszer K, 2012, BMJ OPEN, V2, DOI 10.1136/bmjopen-2012-001992
NR 41
TC 6
Z9 6
U1 0
U2 3
PU NATURE PORTFOLIO
PI BERLIN
PA HEIDELBERGER PLATZ 3, BERLIN, 14197, GERMANY
SN 2045-2322
J9 SCI REP-UK
JI Sci Rep
PD NOV 29
PY 2019
VL 9
AR 17882
DI 10.1038/s41598-019-53838-3
PG 10
WC Multidisciplinary Sciences
SC Science & Technology - Other Topics
GA JR5YL
UT WOS:000499700100001
PM 31784563
OA Green Published, gold
DA 2021-09-17
ER

PT J
AU Smirnova, A
   deCamp, L
   Chowell, G
AF Smirnova, Alexandra
   deCamp, Linda
   Chowell, Gerardo
TI Forecasting Epidemics Through Nonparametric Estimation of Time-Dependent
   Transmission Rates Using the SEIR Model
SO BULLETIN OF MATHEMATICAL BIOLOGY
LA English
DT Article
DE Parameter estimation; Regularization; Volterra equation
ID EBOLA; DYNAMICS; MEASLES; DISEASE; GROWTH; CHARACTERIZE; INFLUENZA;
   LIBERIA; NUMBER
AB Deterministic and stochastic methods relying on early case incidence data for forecasting epidemic outbreaks have received increasing attention during the last few years. In mathematical terms, epidemic forecasting is an ill-posed problem due to instability of parameter identification and limited available data. While previous studies have largely estimated the time-dependent transmission rate by assuming specific functional forms (e.g., exponential decay) that depend on a few parameters, here we introduce a novel approach for the reconstruction of nonparametric time-dependent transmission rates by projecting onto a finite subspace spanned by Legendre polynomials. This approach enables us to effectively forecast future incidence cases, the clear advantage over recovering the transmission rate at finitely many grid points within the interval where the data are currently available. In our approach, we compare three regularization algorithms: variational (Tikhonov's) regularization, truncated singular value decomposition (TSVD), and modified TSVD in order to determine the stabilizing strategy that is most effective in terms of reliability of forecasting from limited data. We illustrate our methodology using simulated data as well as case incidence data for various epidemics including the 1918 influenza pandemic in San Francisco and the 2014-2015 Ebola epidemic in West Africa.
C1 [Smirnova, Alexandra; deCamp, Linda] Georgia State Univ, Dept Math & Stat, Atlanta, GA 30303 USA.
   [Chowell, Gerardo] Georgia State Univ, Sch Publ Hlth, Atlanta, GA 30303 USA.
RP Smirnova, A (corresponding author), Georgia State Univ, Dept Math & Stat, Atlanta, GA 30303 USA.
EM asmirnova@gsu.edu; ldecampl@student.gsu.edu; gchowell@gsu.edu
CR [Anonymous], 1 M IHR EM COMM 2014
   Bakushinsky A, 2015, J INVERSE ILL-POSE P, V23, P195, DOI 10.1515/jiip-2013-0086
   Biggerstaff M, 2016, BMC INFECT DIS, V16, DOI 10.1186/s12879-016-1669-x
   Bjornstad ON, 2002, ECOL MONOGR, V72, P169, DOI 10.1890/0012-9615(2002)072[0169:DOMEES]2.0.CO;2
   Camacho Anton, 2015, PLoS Curr, V7, DOI 10.1371/currents.outbreaks.406ae55e83ec0b5193e30856b9235ed2
   Capistran MA, 2009, B MATH BIOL, V71, P1890, DOI 10.1007/s11538-009-9429-3
   Cauchemez S, 2008, NATURE, V452, P750, DOI 10.1038/nature06732
   Chowell G, 2004, J THEOR BIOL, V229, P119, DOI 10.1016/j.jtbi.2004.03.006
   Chowell G, 2016, ARXIV160301216
   Chowell G, 2007, J R SOC INTERFACE, V4, P155, DOI 10.1098/rsif.2006.0161
   Chowell G, 2016, PHYS LIFE REV, V18, P66, DOI 10.1016/j.plrev.2016.07.005
   Chowell G, 2015, PLOS BIOL, V13, DOI [10.1371/journal.pbio.1002057, 10.1371/currents.outbreaks.8b55f4bad99ac5c5db3663e916803261]
   Chretien JP, 2015, ELIFE, V4, DOI 10.7554/eLife.09186
   COLGATE SA, 1989, P NATL ACAD SCI USA, V86, P4793, DOI 10.1073/pnas.86.12.4793
   Dureau J, 2013, BIOSTATISTICS, V14, P541, DOI 10.1093/biostatistics/kxs052
   Engl HW., 1996, REGULARIZATION INVER
   Finkenstadt BF, 2000, J R STAT SOC C-APPL, V49, P187, DOI 10.1111/1467-9876.00187
   Hadeler KP, 2011, MATH BIOSCI, V229, P185, DOI 10.1016/j.mbs.2010.12.004
   Kiskowski Maria A, 2014, PLoS Curr, V6, DOI 10.1371/currents.outbreaks.c6efe8274dc55274f05cbcb62bbe6070
   Lange A, 2016, J THEOR BIOL, V400, P138, DOI 10.1016/j.jtbi.2016.04.017
   Lekone PE, 2006, BIOMETRICS, V62, P1170, DOI 10.1111/j.1541-0420.2006.00609.x
   Lewnard JA, 2014, LANCET INFECT DIS, V14, P1189, DOI [10.1016/S1473-3099(14)70995-8, 10.1016/s1473-3099(14)70995-8]
   Lipsitch M, 2003, SCIENCE, V300, P1966, DOI 10.1126/science.1086616
   Meltzer MI, 2016, MMWR-MORBID MORTAL W, V65, P85, DOI 10.15585/mmwr.su6503a12
   Merler S, 2015, LANCET INFECT DIS, V15, P204, DOI 10.1016/S1473-3099(14)71074-6
   Morozov V A, 1984, METHODS SOLVING INCO
   Newman MEJ, 2002, PHYS REV E, V66, DOI 10.1103/PhysRevE.66.016128
   Pollicott M, 2012, J BIOL DYNAM, V6, P509, DOI 10.1080/17513758.2011.645510
   Ponciano JM, 2011, PLOS COMPUT BIOL, V7, DOI 10.1371/journal.pcbi.1001079
   Rivers C. M, 2014, ARXIV14094607
   Szendroi B, 2004, P ROY SOC B-BIOL SCI, V271, pS364, DOI 10.1098/rsbl.2004.0188
   Szusz Emily K, 2010, BMC Res Notes, V3, P75, DOI 10.1186/1756-0500-3-75
   Taylor BP, 2016, ARXIV160106829
   Viboud C, 2016, EPIDEMICS-NETH, V15, P27, DOI 10.1016/j.epidem.2016.01.002
   WHO, EB SIT REP 30 MARCH
   Xia YC, 2004, AM NAT, V164, P267, DOI 10.1086/422341
NR 36
TC 13
Z9 14
U1 2
U2 22
PU SPRINGER
PI NEW YORK
PA 233 SPRING ST, NEW YORK, NY 10013 USA
SN 0092-8240
EI 1522-9602
J9 B MATH BIOL
JI Bull. Math. Biol.
PD NOV
PY 2019
VL 81
IS 11
SI SI
BP 4343
EP 4365
DI 10.1007/s11538-017-0284-3
PG 23
WC Biology; Mathematical & Computational Biology
SC Life Sciences & Biomedicine - Other Topics; Mathematical & Computational
   Biology
GA JU1PV
UT WOS:000501450200003
PM 28466232
DA 2021-09-17
ER

PT J
AU Malahlela, OE
   Adjorlolo, C
   Olwoch, JM
   Kganyago, ML
   Mashalane, MJ
AF Malahlela, Oupa E.
   Adjorlolo, Clement
   Olwoch, Jane M.
   Kganyago, Mahlatse L.
   Mashalane, Morwapula J.
TI Integrating geostatistics and remote sensing for mapping the spatial
   distribution of cattle hoofprints in relation to malaria vector control
SO INTERNATIONAL JOURNAL OF REMOTE SENSING
LA English
DT Article
ID ANOPHELES-GAMBIAE GILES; KISUMU AREA; VEGETATION; INFORMATION; FEATURES;
   SAVANNA; DENSITY; HABITAT; DISEASE; QUALITY
AB Globally, malaria is still a persistent health problem affecting more than 200 million people. With about 90% of malaria cases occurring in Sub-Saharan Africa, it becomes imperative to understand the environmental factors contributing to malaria vector proliferation. The cattle hoofprints are known to be some of the productive breeding sites for Anopheles (An.) arabiensis and An. fenestus in Southern and East African countries. Therefore, this study aimed at testing the potential of integrating field data and Sentinel-2 satellite imagery for mapping cattle hoofprint distribution in the Vhembe District, South Africa. The purpose was to improve the predictability of mosquito breeding sites in the study area by using field point dataset and Sentinel-2 data. Due to the difficulty of sampling all locations in the study area, the spatial interpolation was employed to create continuous surfaces of cattle hoofprints, using limited sampled point observations. The sampled point observations were then correlated with Sentinel-derived variables for predicting cattle hoofprints at unsampled locations. The ordinary Kriging (OK), co-Kriging (CK) and step-wise multiple linear regression (SMLR) were used due to their ability to incorporate both field point data and ancillary datasets. The CK was the best performing interpolation method, with R-2 = 0.69 for validation dataset (n = 33), compared to OK (R-2 = 0.57) and SMLR (R-2 = 0.25). The resulting co-Kriging semivariogram shows that the combination of field data and remote sensing dataset improves the prediction accuracy of cattle hoofprint distribution. Findings from this study demonstrated that the interpolation error for estimating cattle hoofprints/100 m(2) can be minimized greatly by using CK (RMSE = 0.2; MAD = 0.04) than with both OK (RMSE = 2.39; MAD = 2.11) and SMLR (RMSE = 5.20; MAD = 4.55) methods. Furthermore, the results from this study indicate that there is a high number of cattle hoofprints in malaria-prone areas at the study site than in the malaria-free areas. Studies such as this provide the platform for developing an operational platform for long-term monitoring of areas susceptible to malaria, risks, and control management.
C1 [Malahlela, Oupa E.; Olwoch, Jane M.] Univ Pretoria, Dept Geog Geoinformat & Meteorol, Private Bag X20, ZA-0028 Hatfield, South Africa.
   [Malahlela, Oupa E.; Kganyago, Mahlatse L.; Mashalane, Morwapula J.] SANSA, Earth Observat Directorate, Pretoria, South Africa.
   [Adjorlolo, Clement] New Partnership Africas Dev NEPAD Agcy, Midrand, South Africa.
   [Olwoch, Jane M.] Southern African Sci Serv Ctr Climate Change & Ad, Windhoek, Namibia.
RP Malahlela, OE (corresponding author), Univ Pretoria, Dept Geog Geoinformat & Meteorol, Private Bag X20, ZA-0028 Hatfield, South Africa.
EM omalahlela@sansa.org.za
RI Kganyago, Mahlatse/AAA-7016-2019; Olwoch, Jane/AAC-5073-2020; Adjorlolo,
   Clement/AAL-5480-2021
OI Kganyago, Mahlatse/0000-0001-9553-0378; Malahlela,
   Oupa/0000-0002-3416-9213
FU South African National Space Agency [2015/18]
FX This work was supported by the South African National Space Agency [HCD
   Grant 2015/18].
CR Acharya B., 1999, THESIS
   Adjorlolo C, 2013, J SPAT SCI, V58, P305, DOI 10.1080/14498596.2013.815577
   Agung-Setianto A.S., 2013, J APPL GEOL, V5, P21, DOI DOI 10.22146/JAG.7204
   [Anonymous], 2015, ITEM, V16, pe158
   Archibald S, 2007, J VEG SCI, V18, P583, DOI 10.1111/j.1654-1103.2007.tb02572.x
   Arieira J., 2010, BIOGEOSCIENCES DISCU, V7, P6889, DOI [10.5194/bgd-7-6889-2010, DOI 10.5194/BGD-7-6889-2010]
   BOUMA M, 1995, T ROY SOC TROP MED H, V89, P351, DOI 10.1016/0035-9203(95)90004-7
   Braack L, 2015, PARASITE VECTOR, V8, DOI 10.1186/s13071-015-0677-9
   Brooke BD, 2015, S AFR J SCI, V111, P190
   Burrough P. A., 1998, SPATIAL INFORM SYSTE
   Carter GP, 2011, J ENVIRON SCI HEAL A, V46, P371, DOI 10.1080/10934529.2011.542373
   Charlton M., 2002, GEOGRAPHICALLY WEIGH
   Charlwood JD, 2013, GEOSPATIAL HEALTH, V7, P309, DOI 10.4081/gh.2013.89
   Clark R.N., 1999, MANUAL REMOTE SENSIN, VVolume 3, DOI DOI 10.1111/J.1945-5100.2004.TB00079.X
   Cohen WB, 2003, REMOTE SENS ENVIRON, V84, P561, DOI 10.1016/S0034-4257(02)00173-6
   Davies C.J., 2016, THESIS
   Deiss L, 2017, SOIL SCI SOC AM J, V81, P1222, DOI 10.2136/sssaj2016.10.0326
   Delegido J, 2013, EUR J AGRON, V46, P42, DOI 10.1016/j.eja.2012.12.001
   Dutta P, 2010, ECOHEALTH, V7, P498, DOI 10.1007/s10393-010-0337-7
   Franco A. O., 2006, P 11 INT S VET EP EC
   Franco AO, 2014, PLOS ONE, V9, DOI 10.1371/journal.pone.0101699
   Gao BC, 1996, REMOTE SENS ENVIRON, V58, P257, DOI 10.1016/S0034-4257(96)00067-3
   Gao H., 2016, IOP Conference Series: Earth and Environmental Science, V34, DOI 10.1088/1755-1315/34/1/012010
   Gerritsen AAM, 2008, MALARIA J, V7, DOI 10.1186/1475-2875-7-162
   GITELSON A, 1994, J PLANT PHYSIOL, V143, P286, DOI 10.1016/S0176-1617(11)81633-0
   Goovaerts P, 1999, GEODERMA, V89, P1, DOI 10.1016/S0016-7061(98)00078-0
   Habtewold T., 2004, THESIS, P249
   HIGHTON RB, 1979, B ENTOMOL RES, V69, P43, DOI 10.1017/S0007485300017879
   Hmimina G., 2011, REMOTE SENS ENVIRON, V132, P158
   Huang J, 2006, MALARIA J, V5, DOI 10.1186/1475-2875-5-87
   Hurd H., 2014, CAN COWS PROTECT BIT
   Iwashita H, 2014, PARASITE VECTOR, V7, DOI 10.1186/1756-3305-7-52
   JACKSON RD, 1991, PREV VET MED, V11, P185, DOI 10.1016/S0167-5877(05)80004-2
   JOSHI GP, 1975, ANN TROP MED PARASIT, V69, P91, DOI 10.1080/00034983.1975.11686988
   Kambhammettu BVNP, 2011, J EARTH SYST SCI, V120, P413, DOI 10.1007/s12040-011-0075-4
   Kaszta Z, 2017, AGR ECOSYST ENVIRON, V239, P161, DOI 10.1016/j.agee.2017.01.009
   Khosa E, 2013, MALARIA J, V12, DOI 10.1186/1475-2875-12-7
   Kokaly RF, 1999, REMOTE SENS ENVIRON, V67, P267, DOI 10.1016/S0034-4257(98)00084-4
   Komen K, 2017, ECOHEALTH, V14, P259, DOI 10.1007/s10393-017-1230-4
   Komen K, 2015, ECOHEALTH, V12, P131, DOI 10.1007/s10393-014-0992-1
   Kovats R. S., 2000, ASSESSMENT POTENTIAL, P227
   Lobo N., 2010, MALARIA SOCIAL CONTE
   Lopez-Granados F, 2005, EUR J AGRON, V23, P279, DOI 10.1016/j.eja.2004.12.003
   Mahande A, 2007, MALARIA J, V6, DOI 10.1186/1475-2875-6-100
   Malahlela O, 2014, INT J REMOTE SENS, V35, P6397, DOI 10.1080/01431161.2014.954061
   Malahlela OE, 2019, ECOL MODEL, V392, P147, DOI 10.1016/j.ecolmodel.2018.11.020
   Malahlela OE, 2018, ECOHEALTH, V15, P23, DOI 10.1007/s10393-017-1307-0
   Malahlela OE, 2016, INT J REMOTE SENS, V37, P4574, DOI 10.1080/01431161.2016.1217441
   Mayagaya VS, 2015, MALARIA J, V14, DOI 10.1186/s12936-014-0536-8
   MCLAUGHLIN RE, 1987, J AM MOSQUITO CONTR, V3, P633
   Moleele NM, 1998, J ARID ENVIRON, V40, P245, DOI 10.1006/jare.1998.0451
   Moonasar D, 2011, SAMJ S AFR MED J, V101, P865
   Moyo B., 2013, African Journal of Agricultural Research, V8, P36
   Muller-Wilm U., 2016, S2PADVEGASUM0001
   Mutanga O, 2006, INT J REMOTE SENS, V27, P3499, DOI 10.1080/01431160600639735
   Mutanga O, 2004, INT J REMOTE SENS, V25, P3999, DOI 10.1080/01431160310001654923
   MYERS V. I., 1970, Remote sensing with special reference to agriculture and forestry, P253
   Ndenga BA, 2011, PLOS ONE, V6, DOI 10.1371/journal.pone.0019473
   Omran E. S. E., 2012, Journal of Geographic Information System, V4, P189, DOI 10.4236/jgis.2012.43024
   Pfaehler O, 2006, J VECTOR ECOL, V31, P400, DOI 10.3376/1081-1710(2006)31[400:IOSQIT]2.0.CO;2
   Pietola L, 2005, SOIL TILL RES, V82, P99, DOI 10.1016/j.still.2004.08.004
   R Core Team, 2017, R LANG ENV STAT COMP
   Ramudzuli MR, 2014, S AFR J SCI, V110, P64, DOI 10.1590/sajs.2014/20130393
   Reza SK, 2017, ARCH AGRON SOIL SCI, V63, P1489, DOI 10.1080/03650340.2017.1296134
   Rouse Jr. J.W., 1974, MONITORING VERNAL AD
   Saito H, 2000, ENVIRON SCI TECHNOL, V34, P4228, DOI 10.1021/es991450y
   Sande S., 2015, Journal of Entomological and Acarological Research, V47, P79, DOI 10.4081/jear.2015.4955
   Sattler MA, 2005, MALARIA J, V4, DOI 10.1186/1475-2875-4-4
   Sewe MO, 2017, SCI REP-UK, V7, DOI 10.1038/s41598-017-02560-z
   SHIT PK, 2016, MODEL EARTH SYST ENV, V2, DOI DOI 10.1007/S40808-016-0160-4
   Sinka ME, 2010, PARASITE VECTOR, V3, DOI 10.1186/1756-3305-3-117
   Song GX, 2014, PLOS ONE, V9, DOI 10.1371/journal.pone.0099695
   Tabachnick B.G., 2013, USING MULTIVARIATE S, V6th
   Wang JF, 2016, ECOL INDIC, V67, P250, DOI 10.1016/j.ecolind.2016.02.052
   Wang JF, 2010, INT J GEOGR INF SCI, V24, P107, DOI 10.1080/13658810802443457
   WEBSTER R, 2001, GEOSTATISTICS ENV SC
   WHO, 1982, WHO OFFS PUBL, V66, P283
   World Health Organization (WHO), 2015, WORLD MALARIA REPORT
   Wu J, 2006, GEODERMA, V134, P187, DOI 10.1016/j.geoderma.2005.11.002
   Yao XL, 2013, PLOS ONE, V8, DOI 10.1371/journal.pone.0054660
   Zengeya FM, 2013, INT J APPL EARTH OBS, V21, P513, DOI 10.1016/j.jag.2012.07.008
   Zhou SS, 2010, MALARIA J, V9, DOI 10.1186/1475-2875-9-337
   Zhu L, 2017, MALARIA J, V16, DOI 10.1186/s12936-017-1920-y
NR 83
TC 2
Z9 2
U1 1
U2 21
PU TAYLOR & FRANCIS LTD
PI ABINGDON
PA 2-4 PARK SQUARE, MILTON PARK, ABINGDON OR14 4RN, OXON, ENGLAND
SN 0143-1161
EI 1366-5901
J9 INT J REMOTE SENS
JI Int. J. Remote Sens.
PD AUG 3
PY 2019
VL 40
IS 15
BP 5917
EP 5937
DI 10.1080/01431161.2019.1584688
PG 21
WC Remote Sensing; Imaging Science & Photographic Technology
SC Remote Sensing; Imaging Science & Photographic Technology
GA HX9VJ
UT WOS:000467756400012
DA 2021-09-17
ER

PT J
AU Sherrard-Smith, E
   Skarp, JE
   Beale, AD
   Fornadel, C
   Norris, LC
   Moore, SJ
   Mihreteab, S
   Charlwood, JD
   Bhatt, S
   Winskill, P
   Griffin, JT
   Churcher, TS
AF Sherrard-Smith, Ellie
   Skarp, Janetta E.
   Beale, Andrew D.
   Fornadel, Christen
   Norris, Laura C.
   Moore, Sarah J.
   Mihreteab, Selam
   Charlwood, Jacques Derek
   Bhatt, Samir
   Winskill, Peter
   Griffin, Jamie T.
   Churcher, Thomas S.
TI Mosquito feeding behavior and how it influences residual malaria
   transmission across Africa
SO PROCEEDINGS OF THE NATIONAL ACADEMY OF SCIENCES OF THE UNITED STATES OF
   AMERICA
LA English
DT Article
DE Plasmodium falciparum; malaria transmission; LLIN efficacy; vector
   interventions; Anopheles
ID LASTING INSECTICIDAL NETS; HOST-SEEKING BEHAVIOR; BITING BEHAVIOR;
   PLASMODIUM-FALCIPARUM; ANOPHELES MOSQUITOS; BED NETS; RESISTANCE;
   FUNESTUS; IMPACT
AB The antimalarial efficacy of the most important vector control interventions-long-lasting insecticidal nets (LLINs) and indoor residual spraying (IRS)-primarily protect against mosquitoes' biting people when they are in bed and indoors. Mosquito bites taken outside of these times contribute to residual transmission which determines the maximum effectiveness of current malaria prevention. The likelihood mosquitoes feed outside the time of day when LLINs and IRS can protect people is poorly understood, and the proportion of bites received outdoors may be higher after prolonged vector control. A systematic review of mosquito and human behavior is used to quantify and estimate the public health impact of outdoor biting across Africa. On average 79% of bites by the major malaria vectors occur during the time when people are in bed. This estimate is substantially lower than previous predictions, with results suggesting a nearly 10% lower proportion of bites taken at the time when people are beneath LLINs since the year 2000. Across Africa, this higher outdoor transmission is predicted to result in an estimated 10.6 million additional malaria cases annually if universal LLIN and IRS coverage was achieved. Higher outdoor biting diminishes the cases of malaria averted by vector control. This reduction in LLIN effectiveness appears to be exacerbated in areas where mosquito populations are resistant to insecticides used in bed nets, but no association was found between physiological resistance and outdoor biting. Substantial spatial heterogeneity in mosquito biting behavior between communities could contribute to differences in effectiveness of malaria control across Africa.
C1 [Sherrard-Smith, Ellie; Skarp, Janetta E.; Bhatt, Samir; Winskill, Peter; Griffin, Jamie T.; Churcher, Thomas S.] Imperial Coll London, Dept Infect Dis Epidemiol, MRC Ctr Global Infect Dis Anal, London W2 1PG, England.
   [Beale, Andrew D.] Univ Surrey, Fac Hlth & Med Sci, Guildford GU2 7XH, Surrey, England.
   [Beale, Andrew D.] Univ Cambridge, MRC Lab Mol Biol, Cambridge CB2 0QH, England.
   [Fornadel, Christen; Norris, Laura C.] US Agcy Int Dev, US Presidents Malaria Initiat, Washington, DC 20004 USA.
   [Moore, Sarah J.] Ifakara Hlth Inst, Environm Hlth & Ecol Sci, Bagamoyo, Tanzania.
   [Moore, Sarah J.] Swiss Inst Trop & Publ Hlth, Dept Epidemiol & Publ Hlth, Hlth Intervent Unit, CH-4002 Basel, Switzerland.
   [Moore, Sarah J.] Univ Basel, CH-4003 Basel, Switzerland.
   [Mihreteab, Selam] Minist Hlth, Natl Malaria Control Program, Asmera, Eritrea.
   [Charlwood, Jacques Derek] Univ Asmara, Asmera, Eritrea.
   [Griffin, Jamie T.] Queen Mary Univ London, Sch Math Sci, London E1 4NS, England.
RP Sherrard-Smith, E (corresponding author), Imperial Coll London, Dept Infect Dis Epidemiol, MRC Ctr Global Infect Dis Anal, London W2 1PG, England.
EM e.sherrard-smith@imperial.ac.uk
RI Bhatt, Samir/ABE-7938-2020; Fornadel, Christen/AAF-3555-2020
OI Sherrard-Smith, Ellie/0000-0001-8317-7992; Bhatt,
   Samir/0000-0002-0891-4611; Beale, Andrew/0000-0002-2051-0919
FU Innovative Vector Control Consortium (IVCC); Wellcome TrustWellcome
   TrustEuropean Commission [200222/B/15/Z]; Medical Research Council
   (MRC)/Department for International Development (DFID) under the MRC/DFID
   Concordat agreementUK Research & Innovation (UKRI)Medical Research
   Council UK (MRC); Medical Research CouncilUK Research & Innovation
   (UKRI)Medical Research Council UK (MRC)European Commission [G1002284]
   Funding Source: researchfish
FX This work was supported by the Innovative Vector Control Consortium
   (IVCC), the Wellcome Trust (200222/B/15/Z) Malaria in Insecticide
   Resistant Africa, and the Medical Research Council (MRC)/Department for
   International Development (DFID) under the MRC/DFID Concordat agreement.
   The President's Malaria Initiative also provided support for this study.
   We thank all those publishing data used in this analysis.
CR [Anonymous], 2017, WORLD MAL REP 2017
   Bamou R, 2018, PARASITE VECTOR, V11, DOI 10.1186/s13071-018-3049-4
   Bates D, 2015, J STAT SOFTW, V67, P1, DOI 10.18637/jss.v067.i01
   Beale AD, 2017, SCI REP-UK, V7, DOI 10.1038/s41598-017-05712-3
   Betancourt M, 2015, CURRENT TRENDS BAYES, V79, P30, DOI [10.1201/b18502, DOI 10.1201/B.18502-5]
   Bhatt S, 2015, NATURE, V526, P207, DOI 10.1038/nature15535
   Bradley J, 2015, MALARIA J, V14, DOI 10.1186/s12936-015-0679-2
   Camara S, 2018, PARASITE, V25, DOI 10.1051/parasite/2018042
   Choi L, 2019, COCHRANE DATABASE SY, V5
   Churcher TS, 2016, ELIFE, V5, DOI 10.7554/eLife.16090
   Cooke MK, 2015, MALARIA J, V14, DOI 10.1186/s12936-015-0766-4
   Dalrymple U, 2017, ELIFE, V6, DOI [10.7554/eLife.29198, 10.7554/elife.29198]
   Gatton ML, 2013, EVOLUTION, V67, P1218, DOI 10.1111/evo.12063
   Geissbuhler Y, 2007, MALARIA J, V6, DOI 10.1186/1475-2875-6-126
   Gething PW, 2011, MALARIA J, V10, DOI 10.1186/1475-2875-10-378
   Gimnig JE, 2003, AM J TROP MED HYG, V68, P16, DOI 10.4269/ajtmh.2003.68.16
   Githeko AK, 1996, EXP PARASITOL, V82, P306, DOI 10.1006/expr.1996.0038
   Goncalves BP, 2017, NAT COMMUN, V8, DOI 10.1038/s41467-017-01270-4
   Govella NJ, 2010, AM J TROP MED HYG, V82, P415, DOI 10.4269/ajtmh.2010.09-0579
   Griffin JT, 2014, NAT COMMUN, V5, DOI 10.1038/ncomms4136
   Griffin JT, 2010, PLOS MED, V7, DOI 10.1371/journal.pmed.1000324
   Kelly-Hope L, 2008, LANCET INFECT DIS, V8, P387, DOI 10.1016/S1473-3099(08)70045-8
   Killeen GF, 2006, BMC INFECT DIS, V6, DOI 10.1186/1471-2334-6-161
   Killeen GF, 2007, T ROY SOC TROP MED H, V101, P867, DOI 10.1016/j.trstmh.2007.04.022
   Killeen GF, 2017, BMJ GLOB HEALTH, V2, DOI 10.1136/bmjgh-2016-000198
   Killeen GF, 2016, MALARIA J, V15, DOI 10.1186/s12936-016-1280-z
   Killeen GF, 2014, MALARIA J, V13, DOI 10.1186/1475-2875-13-330
   Killeen GF, 2014, MALARIA J, V13, DOI 10.1186/1475-2875-13-97
   Kiware SS, 2017, PLOS ONE, V12, DOI 10.1371/journal.pone.0187680
   Kleinschmidt I, 2018, LANCET INFECT DIS, V18, P640, DOI 10.1016/S1473-3099(18)30172-5
   Kleinschmidt I, 2009, AM J TROP MED HYG, V81, P519, DOI 10.4269/ajtmh.2009.81.519
   Le Menach A, 2007, MALARIA J, V6, DOI 10.1186/1475-2875-6-10
   MATTINGLY PF, 1949, B ENTOMOL RES, V40, P149, DOI 10.1017/S000748530002277X
   Meyers JI, 2016, MALARIA J, V15, DOI 10.1186/s12936-016-1286-6
   Moiroux N, 2012, J INFECT DIS, V206, P1622, DOI 10.1093/infdis/jis565
   Mwangangi JM, 2013, PARASITE VECTOR, V6, DOI 10.1186/1756-3305-6-114
   Overgaard HJ, 2012, PARASITE VECTOR, V5, DOI 10.1186/1756-3305-5-253
   Papaspiliopoulos O, 2007, STAT SCI, V22, P59, DOI 10.1214/088342307000000014
   Pates H, 2005, ANNU REV ENTOMOL, V50, P53, DOI 10.1146/annurev.ento.50.071803.130439
   Protopopoff N, 2018, LANCET, V391, P1577, DOI [10.1016/S0140-6736(18)30427-6, 10.1016/s0140-6736(18)30427-6]
   R Core Team, 2018, R LANG ENV STAT COMP
   Ranson H, 2016, TRENDS PARASITOL, V32, P187, DOI 10.1016/j.pt.2015.11.010
   Reddy MR, 2011, MALARIA J, V10, DOI 10.1186/1475-2875-10-184
   Russell TL, 2011, MALARIA J, V10, DOI 10.1186/1475-2875-10-80
   Seyoum A, 2012, PARASITE VECTOR, V5, DOI 10.1186/1756-3305-5-101
   Sharp BL, 2007, MALARIA J, V6, DOI 10.1186/1475-2875-6-52
   Shcherbacheva A, 2018, MATH BIOSCI, V295, P36, DOI 10.1016/j.mbs.2017.10.005
   Sherrard-Smith E, 2018, NAT COMMUN, V9, DOI 10.1038/s41467-018-07357-w
   Sinka ME, 2010, PARASITE VECTOR, V3, DOI 10.1186/1756-3305-3-117
   Sougoufara S, 2016, MED VET ENTOMOL, V30, P365, DOI 10.1111/mve.12171
   Sougoufara S, 2014, MALARIA J, V13, DOI 10.1186/1475-2875-13-125
   Stan Development Team, STAN MOD LANG US GUI
   Stan Development Team, SHIN INT VIS NUM DIA
   Thomsen EK, 2017, J INFECT DIS, V215, P790, DOI 10.1093/infdis/jiw615
   Walch OJ, 2016, SCI ADV, V2, DOI 10.1126/sciadv.1501705
   Walker PGT, 2016, LANCET GLOB HEALTH, V4, pE474, DOI 10.1016/S2214-109X(16)30073-0
   Wat'senga F, 2018, MALARIA J, V17, DOI 10.1186/s12936-018-2285-6
   White MT, 2011, PARASITE VECTOR, V4, DOI 10.1186/1756-3305-4-153
   WHO, 2018, GLOB REP INS RES MAL
   Winskill P, 2017, BMJ GLOB HEALTH, V2, DOI 10.1136/bmjgh-2016-000090
   World Health Organization, 2018, WORLD MALARIA REPORT
NR 61
TC 57
Z9 57
U1 4
U2 13
PU NATL ACAD SCIENCES
PI WASHINGTON
PA 2101 CONSTITUTION AVE NW, WASHINGTON, DC 20418 USA
SN 0027-8424
J9 P NATL ACAD SCI USA
JI Proc. Natl. Acad. Sci. U. S. A.
PD JUL 23
PY 2019
VL 116
IS 30
BP 15086
EP 15095
DI 10.1073/pnas.1820646116
PG 10
WC Multidisciplinary Sciences
[truncated: 1,269,384 more chars]
